# Supplementary material for: A spatial-institutional analysis of researchers with multiple affiliations
Source: PLoS One. 2021 Jun 29;16(6):e0253462. doi: 10.1371/journal.pone.0253462 (PMC8241029; doi:10.1371/journal.pone.0253462)
Supplement: S1 File — (XLSX) [file pone.0253462.s001.xlsx]

## Sheet: Sheet1
org1	content1	sector1	nuts31	org2	content2	sector2	nuts32	n_researchers	sizeorg1	sizeorg2	same_NUTS3	same_sector	same_org	same_content	same_NUTS3_label	same_sector_label	same_org_label	same_content_label	ln_sizeorg1	ln_sizeorg2	org1_label1	org1_label2	org2_label1	org2_label2	ssector_health	ssector_industry	ssector_pro	ssector_uni	ssector_gov	pro_industry	pro_health	pro_uni	pro_gov	industry_uni	industry_health	industry_gov	uni_health	uni_gov	gov_health	sscontent_eng	sscontent_medical	proximity	proximity_nuts3	prod_size	ln_prod_size
ACES Academic Center Evidence Based Sports Medicine_AMSTERDAM	medical	health	NL329	ACS Biomaker BV_AMSTERDAM	medical	industry	NL329	0	43	5	1	0	0	1	NL329			medical	3.7612	1.60944	ACES Academic Center Evidence Based Sports Medicine	AMSTERDAM	ACS Biomaker BV	AMSTERDAM	0	0	0	0	0	0	0	0	0	0	1	0	0	0	0	0	1	NL329NL329	0	215	5.37064
ACES Academic Center Evidence Based Sports Medicine_AMSTERDAM	medical	health	NL329	AIDS Foundation_AMSTERDAM	medical	health	NL329	0	43	17	1	1	0	1	NL329	health		medical	3.7612	2.83321	ACES Academic Center Evidence Based Sports Medicine	AMSTERDAM	AIDS Foundation	AMSTERDAM	1	0	0	0	0	0	0	0	0	0	0	0	0	0	0	0	1	NL329NL329	0	731	6.59441
ACES Academic Center Evidence Based Sports Medicine_AMSTERDAM	medical	health	NL329	ARLANXEO Performance Elastomers_GELEEN	engineering	industry	NL423	0	43	3	0	0	0	0					3.7612	1.09861	ACES Academic Center Evidence Based Sports Medicine	AMSTERDAM	ARLANXEO Performance Elastomers	GELEEN	0	0	0	0	0	0	0	0	0	0	1	0	0	0	0	0	0	NL329NL423	0	129	4.85981
ACES Academic Center Evidence Based Sports Medicine_AMSTERDAM	medical	health	NL329	ARQ Nationaal Psychotrauma Centrum_DIEMEN	medical	pro	NL329	0	43	101	1	0	0	1	NL329			medical	3.7612	4.61512	ACES Academic Center Evidence Based Sports Medicine	AMSTERDAM	ARQ Nationaal Psychotrauma Centrum	DIEMEN	0	0	0	0	0	0	1	0	0	0	0	0	0	0	0	0	1	NL329NL329	0	4343	8.37632
ACES Academic Center Evidence Based Sports Medicine_AMSTERDAM	medical	health	NL329	ARQ Nationaal Psychotrauma Centrum_NOORDWIJKERHOUT	medical	pro	NL337	0	43	2	0	0	0	1				medical	3.7612	0.693147	ACES Academic Center Evidence Based Sports Medicine	AMSTERDAM	ARQ Nationaal Psychotrauma Centrum	NOORDWIJKERHOUT	0	0	0	0	0	0	1	0	0	0	0	0	0	0	0	0	1	NL329NL337	1	86	4.45435
ACES Academic Center Evidence Based Sports Medicine_AMSTERDAM	medical	health	NL329	ARQ Nationaal Psychotrauma Centrum_OEGSTGEEST	medical	pro	NL337	0	43	9	0	0	0	1				medical	3.7612	2.19722	ACES Academic Center Evidence Based Sports Medicine	AMSTERDAM	ARQ Nationaal Psychotrauma Centrum	OEGSTGEEST	0	0	0	0	0	0	1	0	0	0	0	0	0	0	0	0	1	NL329NL337	1	387	5.95842
ACES Academic Center Evidence Based Sports Medicine_AMSTERDAM	medical	health	NL329	ASML_VELDHOVEN	engineering	industry	NL414	0	43	56	0	0	0	0					3.7612	4.02535	ACES Academic Center Evidence Based Sports Medicine	AMSTERDAM	ASML	VELDHOVEN	0	0	0	0	0	0	0	0	0	0	1	0	0	0	0	0	0	NL329NL414	0	2408	7.78655
ACES Academic Center Evidence Based Sports Medicine_AMSTERDAM	medical	health	NL329	AVAG_AMSTERDAM	medical	health	NL329	0	43	3	1	1	0	1	NL329	health		medical	3.7612	1.09861	ACES Academic Center Evidence Based Sports Medicine	AMSTERDAM	AVAG	AMSTERDAM	1	0	0	0	0	0	0	0	0	0	0	0	0	0	0	0	1	NL329NL329	0	129	4.85981
ACES Academic Center Evidence Based Sports Medicine_AMSTERDAM	medical	health	NL329	AVAG_GRONINGEN	medical	health	NL113	0	43	3	0	1	0	1		health		medical	3.7612	1.09861	ACES Academic Center Evidence Based Sports Medicine	AMSTERDAM	AVAG	GRONINGEN	1	0	0	0	0	0	0	0	0	0	0	0	0	0	0	0	1	NL329NL113	0	129	4.85981
ACES Academic Center Evidence Based Sports Medicine_AMSTERDAM	medical	health	NL329	AVANS University of Applied Sciences_BREDA	other	uni	NL411	0	43	101	0	0	0	0					3.7612	4.61512	ACES Academic Center Evidence Based Sports Medicine	AMSTERDAM	AVANS University of Applied Sciences	BREDA	0	0	0	0	0	0	0	0	0	0	0	0	1	0	0	0	0	NL329NL411	0	4343	8.37632
ACES Academic Center Evidence Based Sports Medicine_AMSTERDAM	medical	health	NL329	AVANS University of Applied Sciences_SHERTOGENBOSCH	other	uni	NL413	0	43	5	0	0	0	0					3.7612	1.60944	ACES Academic Center Evidence Based Sports Medicine	AMSTERDAM	AVANS University of Applied Sciences	SHERTOGENBOSCH	0	0	0	0	0	0	0	0	0	0	0	0	1	0	0	0	0	NL329NL413	0	215	5.37064
ACES Academic Center Evidence Based Sports Medicine_AMSTERDAM	medical	health	NL329	AVANS University of Applied Sciences_TILBURG	other	uni	NL412	0	43	5	0	0	0	0					3.7612	1.60944	ACES Academic Center Evidence Based Sports Medicine	AMSTERDAM	AVANS University of Applied Sciences	TILBURG	0	0	0	0	0	0	0	0	0	0	0	0	1	0	0	0	0	NL329NL412	0	215	5.37064
ACES Academic Center Evidence Based Sports Medicine_AMSTERDAM	medical	health	NL329	Adelante Ctr Expertise Rehabil_HOENSBROEK	medical	health	NL423	0	43	53	0	1	0	1		health		medical	3.7612	3.97029	ACES Academic Center Evidence Based Sports Medicine	AMSTERDAM	Adelante Ctr Expertise Rehabil	HOENSBROEK	1	0	0	0	0	0	0	0	0	0	0	0	0	0	0	0	1	NL329NL423	0	2279	7.73149
ACES Academic Center Evidence Based Sports Medicine_AMSTERDAM	medical	health	NL329	Adelante Ctr Expertise Rehabil_VALKENBURG	medical	health	NL423	0	43	2	0	1	0	1		health		medical	3.7612	0.693147	ACES Academic Center Evidence Based Sports Medicine	AMSTERDAM	Adelante Ctr Expertise Rehabil	VALKENBURG	1	0	0	0	0	0	0	0	0	0	0	0	0	0	0	0	1	NL329NL423	0	86	4.45435
ACES Academic Center Evidence Based Sports Medicine_AMSTERDAM	medical	health	NL329	Advanced Research Center Nanolithography ARCNL_AMSTERDAM	other	pro	NL329	0	43	35	1	0	0	0	NL329				3.7612	3.55535	ACES Academic Center Evidence Based Sports Medicine	AMSTERDAM	Advanced Research Center Nanolithography ARCNL	AMSTERDAM	0	0	0	0	0	0	1	0	0	0	0	0	0	0	0	0	0	NL329NL329	0	1505	7.31655
ACES Academic Center Evidence Based Sports Medicine_AMSTERDAM	medical	health	NL329	Akzo Nobel_SASSENHEIM	engineering	industry	NL337	0	43	14	0	0	0	0					3.7612	2.63906	ACES Academic Center Evidence Based Sports Medicine	AMSTERDAM	Akzo Nobel	SASSENHEIM	0	0	0	0	0	0	0	0	0	0	1	0	0	0	0	0	0	NL329NL337	1	602	6.40026
ACES Academic Center Evidence Based Sports Medicine_AMSTERDAM	medical	health	NL329	Albemarle Catalysts Co BV_AMSTERDAM	engineering	industry	NL329	0	43	8	1	0	0	0	NL329				3.7612	2.07944	ACES Academic Center Evidence Based Sports Medicine	AMSTERDAM	Albemarle Catalysts Co BV	AMSTERDAM	0	0	0	0	0	0	0	0	0	0	1	0	0	0	0	0	0	NL329NL329	0	344	5.84064
ACES Academic Center Evidence Based Sports Medicine_AMSTERDAM	medical	health	NL329	Albert Schweitzer Hospital_DORDRECHT	medical	health	NL33A	0	43	218	0	1	0	1		health		medical	3.7612	5.3845	ACES Academic Center Evidence Based Sports Medicine	AMSTERDAM	Albert Schweitzer Hospital	DORDRECHT	1	0	0	0	0	0	0	0	0	0	0	0	0	0	0	0	1	NL329NL33A	0	9374	9.14569
ACES Academic Center Evidence Based Sports Medicine_AMSTERDAM	medical	health	NL329	Alliance Smokefree Holland_THE HAGUE	medical	health	NL332	0	43	10	0	1	0	1		health		medical	3.7612	2.30259	ACES Academic Center Evidence Based Sports Medicine	AMSTERDAM	Alliance Smokefree Holland	THE HAGUE	1	0	0	0	0	0	0	0	0	0	0	0	0	0	0	0	1	NL329NL332	0	430	6.06379
ACES Academic Center Evidence Based Sports Medicine_AMSTERDAM	medical	health	NL329	Alrijne Hosp_LEIDEN	medical	health	NL337	0	43	22	0	1	0	1		health		medical	3.7612	3.09104	ACES Academic Center Evidence Based Sports Medicine	AMSTERDAM	Alrijne Hosp	LEIDEN	1	0	0	0	0	0	0	0	0	0	0	0	0	0	0	0	1	NL329NL337	1	946	6.85224
ACES Academic Center Evidence Based Sports Medicine_AMSTERDAM	medical	health	NL329	Alrijne Hosp_LEIDERDORP	medical	health	NL337	0	43	59	0	1	0	1		health		medical	3.7612	4.07754	ACES Academic Center Evidence Based Sports Medicine	AMSTERDAM	Alrijne Hosp	LEIDERDORP	1	0	0	0	0	0	0	0	0	0	0	0	0	0	0	0	1	NL329NL337	1	2537	7.83874
ACES Academic Center Evidence Based Sports Medicine_AMSTERDAM	medical	health	NL329	Altenburg & Wymenga Ecol Consultants_VEENWOUDEN	engineering	industry	NL124	0	43	8	0	0	0	0					3.7612	2.07944	ACES Academic Center Evidence Based Sports Medicine	AMSTERDAM	Altenburg & Wymenga Ecol Consultants	VEENWOUDEN	0	0	0	0	0	0	0	0	0	0	1	0	0	0	0	0	0	NL329NL124	0	344	5.84064
ACES Academic Center Evidence Based Sports Medicine_AMSTERDAM	medical	health	NL329	Altrecht _NIEUWEGEIN	medical	health	NL310	0	43	2	0	1	0	1		health		medical	3.7612	0.693147	ACES Academic Center Evidence Based Sports Medicine	AMSTERDAM	Altrecht	NIEUWEGEIN	1	0	0	0	0	0	0	0	0	0	0	0	0	0	0	0	1	NL329NL310	1	86	4.45435
ACES Academic Center Evidence Based Sports Medicine_AMSTERDAM	medical	health	NL329	Altrecht_DEN DOLDER	medical	health	NL310	0	43	12	0	1	0	1		health		medical	3.7612	2.48491	ACES Academic Center Evidence Based Sports Medicine	AMSTERDAM	Altrecht	DEN DOLDER	1	0	0	0	0	0	0	0	0	0	0	0	0	0	0	0	1	NL329NL310	1	516	6.24611
ACES Academic Center Evidence Based Sports Medicine_AMSTERDAM	medical	health	NL329	Altrecht_UTRECHT	medical	health	NL310	0	43	62	0	1	0	1		health		medical	3.7612	4.12713	ACES Academic Center Evidence Based Sports Medicine	AMSTERDAM	Altrecht	UTRECHT	1	0	0	0	0	0	0	0	0	0	0	0	0	0	0	0	1	NL329NL310	1	2666	7.88833
ACES Academic Center Evidence Based Sports Medicine_AMSTERDAM	medical	health	NL329	Altrecht_ZEIST	medical	health	NL310	0	43	23	0	1	0	1		health		medical	3.7612	3.13549	ACES Academic Center Evidence Based Sports Medicine	AMSTERDAM	Altrecht	ZEIST	1	0	0	0	0	0	0	0	0	0	0	0	0	0	0	0	1	NL329NL310	1	989	6.89669
ACES Academic Center Evidence Based Sports Medicine_AMSTERDAM	medical	health	NL329	Amnitrans Eye Bank_ROTTERDAM	medical	health	NL33C	0	43	161	0	1	0	1		health		medical	3.7612	5.0814	ACES Academic Center Evidence Based Sports Medicine	AMSTERDAM	Amnitrans Eye Bank	ROTTERDAM	1	0	0	0	0	0	0	0	0	0	0	0	0	0	0	0	1	NL329NL33C	0	6923	8.8426
ACES Academic Center Evidence Based Sports Medicine_AMSTERDAM	medical	health	NL329	Amphia Ziekenhuis_BREDA	medical	health	NL411	2	43	399	0	1	0	1		health		medical	3.7612	5.98896	ACES Academic Center Evidence Based Sports Medicine	AMSTERDAM	Amphia Ziekenhuis	BREDA	1	0	0	0	0	0	0	0	0	0	0	0	0	0	0	0	1	NL329NL411	0	17157	9.75016
ACES Academic Center Evidence Based Sports Medicine_AMSTERDAM	medical	health	NL329	Amstelland Hospital_AMSTELVEEN	medical	health	NL329	0	43	43	1	1	0	1	NL329	health		medical	3.7612	3.7612	ACES Academic Center Evidence Based Sports Medicine	AMSTERDAM	Amstelland Hospital	AMSTELVEEN	1	0	0	0	0	0	0	0	0	0	0	0	0	0	0	0	1	NL329NL329	0	1849	7.5224
ACES Academic Center Evidence Based Sports Medicine_AMSTERDAM	medical	health	NL329	Amsterdam Inst Adv Metropolitan Solutions (AMS)_AMSTERDAM	other	pro	NL329	0	43	4	1	0	0	0	NL329				3.7612	1.38629	ACES Academic Center Evidence Based Sports Medicine	AMSTERDAM	Amsterdam Inst Adv Metropolitan Solutions (AMS)	AMSTERDAM	0	0	0	0	0	0	1	0	0	0	0	0	0	0	0	0	0	NL329NL329	0	172	5.14749
ACES Academic Center Evidence Based Sports Medicine_AMSTERDAM	medical	health	NL329	Amsterdam Institute for Global Health and Development_AMSTERDAM	medical	health	NL329	0	43	6	1	1	0	1	NL329	health		medical	3.7612	1.79176	ACES Academic Center Evidence Based Sports Medicine	AMSTERDAM	Amsterdam Institute for Global Health and Development	AMSTERDAM	1	0	0	0	0	0	0	0	0	0	0	0	0	0	0	0	1	NL329NL329	0	258	5.55296
ACES Academic Center Evidence Based Sports Medicine_AMSTERDAM	medical	health	NL329	Amsterdam Scientific Instruments BV_AMSTERDAM	engineering	industry	NL329	0	43	1	1	0	0	0	NL329				3.7612	0	ACES Academic Center Evidence Based Sports Medicine	AMSTERDAM	Amsterdam Scientific Instruments BV	AMSTERDAM	0	0	0	0	0	0	0	0	0	0	1	0	0	0	0	0	0	NL329NL329	0	43	3.7612
ACES Academic Center Evidence Based Sports Medicine_AMSTERDAM	medical	health	NL329	Amsterdam University Medical Centre_AMSTERDAM	medical	uni	NL329	10	43	8594	1	0	0	1	NL329			medical	3.7612	9.05882	ACES Academic Center Evidence Based Sports Medicine	AMSTERDAM	Amsterdam University Medical Centre	AMSTERDAM	0	0	0	0	0	0	0	0	0	0	0	0	1	0	0	0	1	NL329NL329	0	369542	12.82
ACES Academic Center Evidence Based Sports Medicine_AMSTERDAM	medical	health	NL329	Amsterdam University Medical Centre_APELDOORN	medical	uni	NL221	0	43	126	0	0	0	1				medical	3.7612	4.83628	ACES Academic Center Evidence Based Sports Medicine	AMSTERDAM	Amsterdam University Medical Centre	APELDOORN	0	0	0	0	0	0	0	0	0	0	0	0	1	0	0	0	1	NL329NL221	0	5418	8.59748
ACES Academic Center Evidence Based Sports Medicine_AMSTERDAM	medical	health	NL329	Amsterdam University of Applied Sciences_AMSTERDAM	other	uni	NL329	0	43	242	1	0	0	0	NL329				3.7612	5.48894	ACES Academic Center Evidence Based Sports Medicine	AMSTERDAM	Amsterdam University of Applied Sciences	AMSTERDAM	0	0	0	0	0	0	0	0	0	0	0	0	1	0	0	0	0	NL329NL329	0	10406	9.25014
ACES Academic Center Evidence Based Sports Medicine_AMSTERDAM	medical	health	NL329	Andriessen Consultants_MALDEN	medical	industry	NL226	0	43	8	0	0	0	1				medical	3.7612	2.07944	ACES Academic Center Evidence Based Sports Medicine	AMSTERDAM	Andriessen Consultants	MALDEN	0	0	0	0	0	0	0	0	0	0	1	0	0	0	0	0	1	NL329NL226	0	344	5.84064
ACES Academic Center Evidence Based Sports Medicine_AMSTERDAM	medical	health	NL329	Animal Health Service_DEVENTER	medical	health	NL212	0	43	70	0	1	0	1		health		medical	3.7612	4.2485	ACES Academic Center Evidence Based Sports Medicine	AMSTERDAM	Animal Health Service	DEVENTER	1	0	0	0	0	0	0	0	0	0	0	0	0	0	0	0	1	NL329NL212	0	3010	8.0097
ACES Academic Center Evidence Based Sports Medicine_AMSTERDAM	medical	health	NL329	Antes Ctr Mental Health Care_ROTTERDAM	medical	health	NL33C	0	43	9	0	1	0	1		health		medical	3.7612	2.19722	ACES Academic Center Evidence Based Sports Medicine	AMSTERDAM	Antes Ctr Mental Health Care	ROTTERDAM	1	0	0	0	0	0	0	0	0	0	0	0	0	0	0	0	1	NL329NL33C	0	387	5.95842
ACES Academic Center Evidence Based Sports Medicine_AMSTERDAM	medical	health	NL329	ArboNed_UTRECHT	medical	health	NL310	0	43	13	0	1	0	1		health		medical	3.7612	2.56495	ACES Academic Center Evidence Based Sports Medicine	AMSTERDAM	ArboNed	UTRECHT	1	0	0	0	0	0	0	0	0	0	0	0	0	0	0	0	1	NL329NL310	1	559	6.32615
ACES Academic Center Evidence Based Sports Medicine_AMSTERDAM	medical	health	NL329	Arkin Institute for Mental Health_AMSTERDAM	medical	health	NL329	0	43	80	1	1	0	1	NL329	health		medical	3.7612	4.38203	ACES Academic Center Evidence Based Sports Medicine	AMSTERDAM	Arkin Institute for Mental Health	AMSTERDAM	1	0	0	0	0	0	0	0	0	0	0	0	0	0	0	0	1	NL329NL329	0	3440	8.14323
ACES Academic Center Evidence Based Sports Medicine_AMSTERDAM	medical	health	NL329	Artemis_DELFT	medical	health	NL333	0	43	6	0	1	0	1		health		medical	3.7612	1.79176	ACES Academic Center Evidence Based Sports Medicine	AMSTERDAM	Artemis	DELFT	1	0	0	0	0	0	0	0	0	0	0	0	0	0	0	0	1	NL329NL333	0	258	5.55296
ACES Academic Center Evidence Based Sports Medicine_AMSTERDAM	medical	health	NL329	Artemis_UTRECHT	medical	health	NL310	0	43	5	0	1	0	1		health		medical	3.7612	1.60944	ACES Academic Center Evidence Based Sports Medicine	AMSTERDAM	Artemis	UTRECHT	1	0	0	0	0	0	0	0	0	0	0	0	0	0	0	0	1	NL329NL310	1	215	5.37064
ACES Academic Center Evidence Based Sports Medicine_AMSTERDAM	medical	health	NL329	Artis Zoo_AMSTERDAM	other	culture	NL329	0	43	7	1	0	0	0	NL329				3.7612	1.94591	ACES Academic Center Evidence Based Sports Medicine	AMSTERDAM	Artis Zoo	AMSTERDAM	0	0	0	0	0	0	0	0	0	0	0	0	0	0	0	0	0	NL329NL329	0	301	5.70711
ACES Academic Center Evidence Based Sports Medicine_AMSTERDAM	medical	health	NL329	Atrium Medisch Centrum_HEERLEN	medical	health	NL423	0	43	98	0	1	0	1		health		medical	3.7612	4.58497	ACES Academic Center Evidence Based Sports Medicine	AMSTERDAM	Atrium Medisch Centrum	HEERLEN	1	0	0	0	0	0	0	0	0	0	0	0	0	0	0	0	1	NL329NL423	0	4214	8.34617
ACES Academic Center Evidence Based Sports Medicine_AMSTERDAM	medical	health	NL329	Aveleijn_BORNE	medical	health	NL213	0	43	4	0	1	0	1		health		medical	3.7612	1.38629	ACES Academic Center Evidence Based Sports Medicine	AMSTERDAM	Aveleijn	BORNE	1	0	0	0	0	0	0	0	0	0	0	0	0	0	0	0	1	NL329NL213	0	172	5.14749
ACES Academic Center Evidence Based Sports Medicine_AMSTERDAM	medical	health	NL329	Bartimeus_BERGEN OP ZOOM	medical	health	NL411	0	43	1	0	1	0	1		health		medical	3.7612	0	ACES Academic Center Evidence Based Sports Medicine	AMSTERDAM	Bartimeus	BERGEN OP ZOOM	1	0	0	0	0	0	0	0	0	0	0	0	0	0	0	0	1	NL329NL411	0	43	3.7612
ACES Academic Center Evidence Based Sports Medicine_AMSTERDAM	medical	health	NL329	Bartimeus_DOORN	medical	health	NL310	0	43	7	0	1	0	1		health		medical	3.7612	1.94591	ACES Academic Center Evidence Based Sports Medicine	AMSTERDAM	Bartimeus	DOORN	1	0	0	0	0	0	0	0	0	0	0	0	0	0	0	0	1	NL329NL310	1	301	5.70711
ACES Academic Center Evidence Based Sports Medicine_AMSTERDAM	medical	health	NL329	Bartimeus_UTRECHT	medical	health	NL310	0	43	1	0	1	0	1		health		medical	3.7612	0	ACES Academic Center Evidence Based Sports Medicine	AMSTERDAM	Bartimeus	UTRECHT	1	0	0	0	0	0	0	0	0	0	0	0	0	0	0	0	1	NL329NL310	1	43	3.7612
ACES Academic Center Evidence Based Sports Medicine_AMSTERDAM	medical	health	NL329	Bartimeus_ZEIST	medical	health	NL310	0	43	25	0	1	0	1		health		medical	3.7612	3.21888	ACES Academic Center Evidence Based Sports Medicine	AMSTERDAM	Bartimeus	ZEIST	1	0	0	0	0	0	0	0	0	0	0	0	0	0	0	0	1	NL329NL310	1	1075	6.98008
ACES Academic Center Evidence Based Sports Medicine_AMSTERDAM	medical	health	NL329	BaseClear BV_LEIDEN	engineering	industry	NL337	0	43	7	0	0	0	0					3.7612	1.94591	ACES Academic Center Evidence Based Sports Medicine	AMSTERDAM	BaseClear BV	LEIDEN	0	0	0	0	0	0	0	0	0	0	1	0	0	0	0	0	0	NL329NL337	1	301	5.70711
ACES Academic Center Evidence Based Sports Medicine_AMSTERDAM	medical	health	NL329	Benchmarking Mental Health Care Foundation_BILTHOVEN	medical	health	NL310	0	43	16	0	1	0	1		health		medical	3.7612	2.77259	ACES Academic Center Evidence Based Sports Medicine	AMSTERDAM	Benchmarking Mental Health Care Foundation	BILTHOVEN	1	0	0	0	0	0	0	0	0	0	0	0	0	0	0	0	1	NL329NL310	1	688	6.53379
ACES Academic Center Evidence Based Sports Medicine_AMSTERDAM	medical	health	NL329	Beneficial Microbes Consultancy_WAGENINGEN	medical	industry	NL221	0	43	5	0	0	0	1				medical	3.7612	1.60944	ACES Academic Center Evidence Based Sports Medicine	AMSTERDAM	Beneficial Microbes Consultancy	WAGENINGEN	0	0	0	0	0	0	0	0	0	0	1	0	0	0	0	0	1	NL329NL221	0	215	5.37064
ACES Academic Center Evidence Based Sports Medicine_AMSTERDAM	medical	health	NL329	Bergman_AMSTERDAM	medical	health	NL329	0	43	11	1	1	0	1	NL329	health		medical	3.7612	2.3979	ACES Academic Center Evidence Based Sports Medicine	AMSTERDAM	Bergman	AMSTERDAM	1	0	0	0	0	0	0	0	0	0	0	0	0	0	0	0	1	NL329NL329	0	473	6.1591
ACES Academic Center Evidence Based Sports Medicine_AMSTERDAM	medical	health	NL329	Bergman_GRONINGEN	medical	health	NL113	0	43	4	0	1	0	1		health		medical	3.7612	1.38629	ACES Academic Center Evidence Based Sports Medicine	AMSTERDAM	Bergman	GRONINGEN	1	0	0	0	0	0	0	0	0	0	0	0	0	0	0	0	1	NL329NL113	0	172	5.14749
ACES Academic Center Evidence Based Sports Medicine_AMSTERDAM	medical	health	NL329	Bergman_HEERENVEEN	medical	health	NL126	0	43	6	0	1	0	1		health		medical	3.7612	1.79176	ACES Academic Center Evidence Based Sports Medicine	AMSTERDAM	Bergman	HEERENVEEN	1	0	0	0	0	0	0	0	0	0	0	0	0	0	0	0	1	NL329NL126	0	258	5.55296
ACES Academic Center Evidence Based Sports Medicine_AMSTERDAM	medical	health	NL329	Bergman_NAARDEN	medical	health	NL327	0	43	15	0	1	0	1		health		medical	3.7612	2.70805	ACES Academic Center Evidence Based Sports Medicine	AMSTERDAM	Bergman	NAARDEN	1	0	0	0	0	0	0	0	0	0	0	0	0	0	0	0	1	NL329NL327	1	645	6.46925
ACES Academic Center Evidence Based Sports Medicine_AMSTERDAM	medical	health	NL329	Bergman_RIJSWIJK	medical	health	NL332	0	43	2	0	1	0	1		health		medical	3.7612	0.693147	ACES Academic Center Evidence Based Sports Medicine	AMSTERDAM	Bergman	RIJSWIJK	1	0	0	0	0	0	0	0	0	0	0	0	0	0	0	0	1	NL329NL332	0	86	4.45435
ACES Academic Center Evidence Based Sports Medicine_AMSTERDAM	medical	health	NL329	Bergman_ZWOLLE	medical	health	NL211	0	43	4	0	1	0	1		health		medical	3.7612	1.38629	ACES Academic Center Evidence Based Sports Medicine	AMSTERDAM	Bergman	ZWOLLE	1	0	0	0	0	0	0	0	0	0	0	0	0	0	0	0	1	NL329NL211	0	172	5.14749
ACES Academic Center Evidence Based Sports Medicine_AMSTERDAM	medical	health	NL329	Bernhoven Ziekenhuis_UDEN	medical	health	NL413	0	43	45	0	1	0	1		health		medical	3.7612	3.80666	ACES Academic Center Evidence Based Sports Medicine	AMSTERDAM	Bernhoven Ziekenhuis	UDEN	1	0	0	0	0	0	0	0	0	0	0	0	0	0	0	0	1	NL329NL413	0	1935	7.56786
ACES Academic Center Evidence Based Sports Medicine_AMSTERDAM	medical	health	NL329	Biomedical Primate Research Centre_RIJSWIJK	medical	health	NL332	0	43	98	0	1	0	1		health		medical	3.7612	4.58497	ACES Academic Center Evidence Based Sports Medicine	AMSTERDAM	Biomedical Primate Research Centre	RIJSWIJK	1	0	0	0	0	0	0	0	0	0	0	0	0	0	0	0	1	NL329NL332	0	4214	8.34617
ACES Academic Center Evidence Based Sports Medicine_AMSTERDAM	medical	health	NL329	Birdlife Netherlands_ZEIST	other	culture	NL310	0	43	1	0	0	0	0					3.7612	0	ACES Academic Center Evidence Based Sports Medicine	AMSTERDAM	Birdlife Netherlands	ZEIST	0	0	0	0	0	0	0	0	0	0	0	0	0	0	0	0	0	NL329NL310	1	43	3.7612
ACES Academic Center Evidence Based Sports Medicine_AMSTERDAM	medical	health	NL329	Bone Marrow Donors Worldwide Foundation_LEIDEN	medical	health	NL337	0	43	2	0	1	0	1		health		medical	3.7612	0.693147	ACES Academic Center Evidence Based Sports Medicine	AMSTERDAM	Bone Marrow Donors Worldwide Foundation	LEIDEN	1	0	0	0	0	0	0	0	0	0	0	0	0	0	0	0	1	NL329NL337	1	86	4.45435
ACES Academic Center Evidence Based Sports Medicine_AMSTERDAM	medical	health	NL329	Boston Science Nederland BV_NIEUWEGEIN	medical	industry	NL310	0	43	2	0	0	0	1				medical	3.7612	0.693147	ACES Academic Center Evidence Based Sports Medicine	AMSTERDAM	Boston Science Nederland BV	NIEUWEGEIN	0	0	0	0	0	0	0	0	0	0	1	0	0	0	0	0	1	NL329NL310	1	86	4.45435
ACES Academic Center Evidence Based Sports Medicine_AMSTERDAM	medical	health	NL329	Brain Innovation BV_MAASTRICHT	medical	industry	NL423	0	43	8	0	0	0	1				medical	3.7612	2.07944	ACES Academic Center Evidence Based Sports Medicine	AMSTERDAM	Brain Innovation BV	MAASTRICHT	0	0	0	0	0	0	0	0	0	0	1	0	0	0	0	0	1	NL329NL423	0	344	5.84064
ACES Academic Center Evidence Based Sports Medicine_AMSTERDAM	medical	health	NL329	Brainclinics Foundation_NIJMEGEN	medical	health	NL226	0	43	1	0	1	0	1		health		medical	3.7612	0	ACES Academic Center Evidence Based Sports Medicine	AMSTERDAM	Brainclinics Foundation	NIJMEGEN	1	0	0	0	0	0	0	0	0	0	0	0	0	0	0	0	1	NL329NL226	0	43	3.7612
ACES Academic Center Evidence Based Sports Medicine_AMSTERDAM	medical	health	NL329	Brains On Line BV_GRONINGEN	medical	industry	NL113	0	43	8	0	0	0	1				medical	3.7612	2.07944	ACES Academic Center Evidence Based Sports Medicine	AMSTERDAM	Brains On Line BV	GRONINGEN	0	0	0	0	0	0	0	0	0	0	1	0	0	0	0	0	1	NL329NL113	0	344	5.84064
ACES Academic Center Evidence Based Sports Medicine_AMSTERDAM	medical	health	NL329	Brocacef Hospital Pharmacy_MAARSSEN	medical	health	NL310	0	43	5	0	1	0	1		health		medical	3.7612	1.60944	ACES Academic Center Evidence Based Sports Medicine	AMSTERDAM	Brocacef Hospital Pharmacy	MAARSSEN	1	0	0	0	0	0	0	0	0	0	0	0	0	0	0	0	1	NL329NL310	1	215	5.37064
ACES Academic Center Evidence Based Sports Medicine_AMSTERDAM	medical	health	NL329	Bureau Waardenburg BV_CULEMBORG	engineering	industry	NL224	0	43	17	0	0	0	0					3.7612	2.83321	ACES Academic Center Evidence Based Sports Medicine	AMSTERDAM	Bureau Waardenburg BV	CULEMBORG	0	0	0	0	0	0	0	0	0	0	1	0	0	0	0	0	0	NL329NL224	0	731	6.59441
ACES Academic Center Evidence Based Sports Medicine_AMSTERDAM	medical	health	NL329	Burn Center_BEVERWIJK	medical	health	NL323	0	43	40	0	1	0	1		health		medical	3.7612	3.68888	ACES Academic Center Evidence Based Sports Medicine	AMSTERDAM	Burn Center	BEVERWIJK	1	0	0	0	0	0	0	0	0	0	0	0	0	0	0	0	1	NL329NL323	1	1720	7.45008
ACES Academic Center Evidence Based Sports Medicine_AMSTERDAM	medical	health	NL329	CERTE_GRONINGEN	medical	health	NL113	0	43	24	0	1	0	1		health		medical	3.7612	3.17805	ACES Academic Center Evidence Based Sports Medicine	AMSTERDAM	CERTE	GRONINGEN	1	0	0	0	0	0	0	0	0	0	0	0	0	0	0	0	1	NL329NL113	0	1032	6.93925
ACES Academic Center Evidence Based Sports Medicine_AMSTERDAM	medical	health	NL329	CIRO Center Expertise Chronic Organic Failure_HORN	medical	health	NL422	0	43	96	0	1	0	1		health		medical	3.7612	4.56435	ACES Academic Center Evidence Based Sports Medicine	AMSTERDAM	CIRO Center Expertise Chronic Organic Failure	HORN	1	0	0	0	0	0	0	0	0	0	0	0	0	0	0	0	1	NL329NL422	0	4128	8.32555
ACES Academic Center Evidence Based Sports Medicine_AMSTERDAM	medical	health	NL329	CITO_ARNHEM	other	pro	NL226	0	43	24	0	0	0	0					3.7612	3.17805	ACES Academic Center Evidence Based Sports Medicine	AMSTERDAM	CITO	ARNHEM	0	0	0	0	0	0	1	0	0	0	0	0	0	0	0	0	0	NL329NL226	0	1032	6.93925
ACES Academic Center Evidence Based Sports Medicine_AMSTERDAM	medical	health	NL329	CITO_UTRECHT	other	pro	NL310	0	43	2	0	0	0	0					3.7612	0.693147	ACES Academic Center Evidence Based Sports Medicine	AMSTERDAM	CITO	UTRECHT	0	0	0	0	0	0	1	0	0	0	0	0	0	0	0	0	0	NL329NL310	1	86	4.45435
ACES Academic Center Evidence Based Sports Medicine_AMSTERDAM	medical	health	NL329	CONRISQ Group_ZETTEN	medical	health	NL226	0	43	6	0	1	0	1		health		medical	3.7612	1.79176	ACES Academic Center Evidence Based Sports Medicine	AMSTERDAM	CONRISQ Group	ZETTEN	1	0	0	0	0	0	0	0	0	0	0	0	0	0	0	0	1	NL329NL226	0	258	5.55296
ACES Academic Center Evidence Based Sports Medicine_AMSTERDAM	medical	health	NL329	Canisius-Wilhelmina Hospital_NIJMEGEN	medical	health	NL226	0	43	362	0	1	0	1		health		medical	3.7612	5.89164	ACES Academic Center Evidence Based Sports Medicine	AMSTERDAM	Canisius-Wilhelmina Hospital	NIJMEGEN	1	0	0	0	0	0	0	0	0	0	0	0	0	0	0	0	1	NL329NL226	0	15566	9.65284
ACES Academic Center Evidence Based Sports Medicine_AMSTERDAM	medical	health	NL329	Cardialysis BV_ROTTERDAM	medical	industry	NL33C	0	43	86	0	0	0	1				medical	3.7612	4.45435	ACES Academic Center Evidence Based Sports Medicine	AMSTERDAM	Cardialysis BV	ROTTERDAM	0	0	0	0	0	0	0	0	0	0	1	0	0	0	0	0	1	NL329NL33C	0	3698	8.21555
ACES Academic Center Evidence Based Sports Medicine_AMSTERDAM	medical	health	NL329	Catharina Ziekenhuis_EINDHOVEN	medical	health	NL414	0	43	668	0	1	0	1		health		medical	3.7612	6.50429	ACES Academic Center Evidence Based Sports Medicine	AMSTERDAM	Catharina Ziekenhuis	EINDHOVEN	1	0	0	0	0	0	0	0	0	0	0	0	0	0	0	0	1	NL329NL414	0	28724	10.2655
ACES Academic Center Evidence Based Sports Medicine_AMSTERDAM	medical	health	NL329	Central Committee on Treatment of Heroin Addicts CCBH_UTRECHT	medical	health	NL310	0	43	2	0	1	0	1		health		medical	3.7612	0.693147	ACES Academic Center Evidence Based Sports Medicine	AMSTERDAM	Central Committee on Treatment of Heroin Addicts CCBH	UTRECHT	1	0	0	0	0	0	0	0	0	0	0	0	0	0	0	0	1	NL329NL310	1	86	4.45435
ACES Academic Center Evidence Based Sports Medicine_AMSTERDAM	medical	health	NL329	Central Veterinary Institute_LELYSTAD	medical	health	NL230	0	43	53	0	1	0	1		health		medical	3.7612	3.97029	ACES Academic Center Evidence Based Sports Medicine	AMSTERDAM	Central Veterinary Institute	LELYSTAD	1	0	0	0	0	0	0	0	0	0	0	0	0	0	0	0	1	NL329NL230	0	2279	7.73149
ACES Academic Center Evidence Based Sports Medicine_AMSTERDAM	medical	health	NL329	Centrum Wiskunde & Informatica (CWI)_AMSTERDAM	other	pro	NL329	0	43	294	1	0	0	0	NL329				3.7612	5.68358	ACES Academic Center Evidence Based Sports Medicine	AMSTERDAM	Centrum Wiskunde & Informatica (CWI)	AMSTERDAM	0	0	0	0	0	0	1	0	0	0	0	0	0	0	0	0	0	NL329NL329	0	12642	9.44478
ACES Academic Center Evidence Based Sports Medicine_AMSTERDAM	medical	health	NL329	Chrono Work BV_GRONINGEN	medical	industry	NL113	0	43	14	0	0	0	1				medical	3.7612	2.63906	ACES Academic Center Evidence Based Sports Medicine	AMSTERDAM	Chrono Work BV	GRONINGEN	0	0	0	0	0	0	0	0	0	0	1	0	0	0	0	0	1	NL329NL113	0	602	6.40026
ACES Academic Center Evidence Based Sports Medicine_AMSTERDAM	medical	health	NL329	CiMaas BV_MAASTRICHT	medical	industry	NL423	0	43	3	0	0	0	1				medical	3.7612	1.09861	ACES Academic Center Evidence Based Sports Medicine	AMSTERDAM	CiMaas BV	MAASTRICHT	0	0	0	0	0	0	0	0	0	0	1	0	0	0	0	0	1	NL329NL423	0	129	4.85981
ACES Academic Center Evidence Based Sports Medicine_AMSTERDAM	medical	health	NL329	Corbion BV_GORINCHEM	engineering	industry	NL33A	0	43	10	0	0	0	0					3.7612	2.30259	ACES Academic Center Evidence Based Sports Medicine	AMSTERDAM	Corbion BV	GORINCHEM	0	0	0	0	0	0	0	0	0	0	1	0	0	0	0	0	0	NL329NL33A	0	430	6.06379
ACES Academic Center Evidence Based Sports Medicine_AMSTERDAM	medical	health	NL329	Crucell Holland BV_LEIDEN	medical	industry	NL337	0	43	15	0	0	0	1				medical	3.7612	2.70805	ACES Academic Center Evidence Based Sports Medicine	AMSTERDAM	Crucell Holland BV	LEIDEN	0	0	0	0	0	0	0	0	0	0	1	0	0	0	0	0	1	NL329NL337	1	645	6.46925
ACES Academic Center Evidence Based Sports Medicine_AMSTERDAM	medical	health	NL329	Culgi BV_LEIDEN	engineering	industry	NL337	0	43	6	0	0	0	0					3.7612	1.79176	ACES Academic Center Evidence Based Sports Medicine	AMSTERDAM	Culgi BV	LEIDEN	0	0	0	0	0	0	0	0	0	0	1	0	0	0	0	0	0	NL329NL337	1	258	5.55296
ACES Academic Center Evidence Based Sports Medicine_AMSTERDAM	medical	health	NL329	Cultural Heritage Agency Netherlands_AMERSFOORT	other	culture	NL310	0	43	41	0	0	0	0					3.7612	3.71357	ACES Academic Center Evidence Based Sports Medicine	AMSTERDAM	Cultural Heritage Agency Netherlands	AMERSFOORT	0	0	0	0	0	0	0	0	0	0	0	0	0	0	0	0	0	NL329NL310	1	1763	7.47477
ACES Academic Center Evidence Based Sports Medicine_AMSTERDAM	medical	health	NL329	DEMCON Advanced Mechatron BV_ENSCHEDE	engineering	industry	NL213	0	43	5	0	0	0	0					3.7612	1.60944	ACES Academic Center Evidence Based Sports Medicine	AMSTERDAM	DEMCON Advanced Mechatron BV	ENSCHEDE	0	0	0	0	0	0	0	0	0	0	1	0	0	0	0	0	0	NL329NL213	0	215	5.37064
ACES Academic Center Evidence Based Sports Medicine_AMSTERDAM	medical	health	NL329	DNV_GRONINGEN	engineering	industry	NL113	0	43	4	0	0	0	0					3.7612	1.38629	ACES Academic Center Evidence Based Sports Medicine	AMSTERDAM	DNV	GRONINGEN	0	0	0	0	0	0	0	0	0	0	1	0	0	0	0	0	0	NL329NL113	0	172	5.14749
ACES Academic Center Evidence Based Sports Medicine_AMSTERDAM	medical	health	NL329	DSM_DELFT	engineering	industry	NL333	0	43	67	0	0	0	0					3.7612	4.20469	ACES Academic Center Evidence Based Sports Medicine	AMSTERDAM	DSM	DELFT	0	0	0	0	0	0	0	0	0	0	1	0	0	0	0	0	0	NL329NL333	0	2881	7.96589
ACES Academic Center Evidence Based Sports Medicine_AMSTERDAM	medical	health	NL329	DSM_GELEEN	engineering	industry	NL423	0	43	112	0	0	0	0					3.7612	4.7185	ACES Academic Center Evidence Based Sports Medicine	AMSTERDAM	DSM	GELEEN	0	0	0	0	0	0	0	0	0	0	1	0	0	0	0	0	0	NL329NL423	0	4816	8.4797
ACES Academic Center Evidence Based Sports Medicine_AMSTERDAM	medical	health	NL329	DSM_ZWOLLE	engineering	industry	NL211	0	43	13	0	0	0	0					3.7612	2.56495	ACES Academic Center Evidence Based Sports Medicine	AMSTERDAM	DSM	ZWOLLE	0	0	0	0	0	0	0	0	0	0	1	0	0	0	0	0	0	NL329NL211	0	559	6.32615
ACES Academic Center Evidence Based Sports Medicine_AMSTERDAM	medical	health	NL329	Danone_UTRECHT	medical	industry	NL310	0	43	51	0	0	0	1				medical	3.7612	3.93183	ACES Academic Center Evidence Based Sports Medicine	AMSTERDAM	Danone	UTRECHT	0	0	0	0	0	0	0	0	0	0	1	0	0	0	0	0	1	NL329NL310	1	2193	7.69303
ACES Academic Center Evidence Based Sports Medicine_AMSTERDAM	medical	health	NL329	De Hoogstraat Rehabilitation_UTRECHT	medical	health	NL310	0	43	97	0	1	0	1		health		medical	3.7612	4.57471	ACES Academic Center Evidence Based Sports Medicine	AMSTERDAM	De Hoogstraat Rehabilitation	UTRECHT	1	0	0	0	0	0	0	0	0	0	0	0	0	0	0	0	1	NL329NL310	1	4171	8.33591
ACES Academic Center Evidence Based Sports Medicine_AMSTERDAM	medical	health	NL329	De Viersprong_HALSTEREN	medical	health	NL411	0	43	4	0	1	0	1		health		medical	3.7612	1.38629	ACES Academic Center Evidence Based Sports Medicine	AMSTERDAM	De Viersprong	HALSTEREN	1	0	0	0	0	0	0	0	0	0	0	0	0	0	0	0	1	NL329NL411	0	172	5.14749
ACES Academic Center Evidence Based Sports Medicine_AMSTERDAM	medical	health	NL329	Delft University of Technology_DELFT	engineering	uni	NL333	0	43	6473	0	0	0	0					3.7612	8.7754	ACES Academic Center Evidence Based Sports Medicine	AMSTERDAM	Delft University of Technology	DELFT	0	0	0	0	0	0	0	0	0	0	0	0	1	0	0	0	0	NL329NL333	0	278339	12.5366
ACES Academic Center Evidence Based Sports Medicine_AMSTERDAM	medical	health	NL329	Deliflor Chrysanten BV_MAASDIJK	engineering	industry	NL333	0	43	3	0	0	0	0					3.7612	1.09861	ACES Academic Center Evidence Based Sports Medicine	AMSTERDAM	Deliflor Chrysanten BV	MAASDIJK	0	0	0	0	0	0	0	0	0	0	1	0	0	0	0	0	0	NL329NL333	0	129	4.85981
ACES Academic Center Evidence Based Sports Medicine_AMSTERDAM	medical	health	NL329	Deltares_DELFT	other	pro	NL333	0	43	384	0	0	0	0					3.7612	5.95064	ACES Academic Center Evidence Based Sports Medicine	AMSTERDAM	Deltares	DELFT	0	0	0	0	0	0	1	0	0	0	0	0	0	0	0	0	0	NL329NL333	0	16512	9.71184
ACES Academic Center Evidence Based Sports Medicine_AMSTERDAM	medical	health	NL329	Deltares_UTRECHT	other	pro	NL310	0	43	98	0	0	0	0					3.7612	4.58497	ACES Academic Center Evidence Based Sports Medicine	AMSTERDAM	Deltares	UTRECHT	0	0	0	0	0	0	1	0	0	0	0	0	0	0	0	0	0	NL329NL310	1	4214	8.34617
ACES Academic Center Evidence Based Sports Medicine_AMSTERDAM	medical	health	NL329	Deventer Hospital_DEVENTER	medical	health	NL212	0	43	148	0	1	0	1		health		medical	3.7612	4.99721	ACES Academic Center Evidence Based Sports Medicine	AMSTERDAM	Deventer Hospital	DEVENTER	1	0	0	0	0	0	0	0	0	0	0	0	0	0	0	0	1	NL329NL212	0	6364	8.75841
ACES Academic Center Evidence Based Sports Medicine_AMSTERDAM	medical	health	NL329	Diabetes Center_ZWOLLE	medical	health	NL211	0	43	3	0	1	0	1		health		medical	3.7612	1.09861	ACES Academic Center Evidence Based Sports Medicine	AMSTERDAM	Diabetes Center	ZWOLLE	1	0	0	0	0	0	0	0	0	0	0	0	0	0	0	0	1	NL329NL211	0	129	4.85981
ACES Academic Center Evidence Based Sports Medicine_AMSTERDAM	medical	health	NL329	Diaconessen Hospital Utrecht_UTRECHT	medical	health	NL310	0	43	183	0	1	0	1		health		medical	3.7612	5.20949	ACES Academic Center Evidence Based Sports Medicine	AMSTERDAM	Diaconessen Hospital Utrecht	UTRECHT	1	0	0	0	0	0	0	0	0	0	0	0	0	0	0	0	1	NL329NL310	1	7869	8.97069
ACES Academic Center Evidence Based Sports Medicine_AMSTERDAM	medical	health	NL329	Diagram Research_ZWOLLE	medical	health	NL211	0	43	6	0	1	0	1		health		medical	3.7612	1.79176	ACES Academic Center Evidence Based Sports Medicine	AMSTERDAM	Diagram Research	ZWOLLE	1	0	0	0	0	0	0	0	0	0	0	0	0	0	0	0	1	NL329NL211	0	258	5.55296
ACES Academic Center Evidence Based Sports Medicine_AMSTERDAM	medical	health	NL329	Dialogic Innovation & Interaction_UTRECHT	other	industry	NL310	0	43	6	0	0	0	0					3.7612	1.79176	ACES Academic Center Evidence Based Sports Medicine	AMSTERDAM	Dialogic Innovation & Interaction	UTRECHT	0	0	0	0	0	0	0	0	0	0	1	0	0	0	0	0	0	NL329NL310	1	258	5.55296
ACES Academic Center Evidence Based Sports Medicine_AMSTERDAM	medical	health	NL329	Dichterbij_ARNHEM	medical	health	NL226	0	43	1	0	1	0	1		health		medical	3.7612	0	ACES Academic Center Evidence Based Sports Medicine	AMSTERDAM	Dichterbij	ARNHEM	1	0	0	0	0	0	0	0	0	0	0	0	0	0	0	0	1	NL329NL226	0	43	3.7612
ACES Academic Center Evidence Based Sports Medicine_AMSTERDAM	medical	health	NL329	Dichterbij_GENNEP	medical	health	NL421	0	43	8	0	1	0	1		health		medical	3.7612	2.07944	ACES Academic Center Evidence Based Sports Medicine	AMSTERDAM	Dichterbij	GENNEP	1	0	0	0	0	0	0	0	0	0	0	0	0	0	0	0	1	NL329NL421	0	344	5.84064
ACES Academic Center Evidence Based Sports Medicine_AMSTERDAM	medical	health	NL329	Dichterbij_TILBURG	medical	health	NL412	0	43	1	0	1	0	1		health		medical	3.7612	0	ACES Academic Center Evidence Based Sports Medicine	AMSTERDAM	Dichterbij	TILBURG	1	0	0	0	0	0	0	0	0	0	0	0	0	0	0	0	1	NL329NL412	0	43	3.7612
ACES Academic Center Evidence Based Sports Medicine_AMSTERDAM	medical	health	NL329	Dijk & Duin Mental Hlth Ctr_CASTRICUM	medical	health	NL323	0	43	11	0	1	0	1		health		medical	3.7612	2.3979	ACES Academic Center Evidence Based Sports Medicine	AMSTERDAM	Dijk & Duin Mental Hlth Ctr	CASTRICUM	1	0	0	0	0	0	0	0	0	0	0	0	0	0	0	0	1	NL329NL323	1	473	6.1591
ACES Academic Center Evidence Based Sports Medicine_AMSTERDAM	medical	health	NL329	Dimence Mental Hlth Care Ctr_DEVENTER	medical	health	NL212	0	43	37	0	1	0	1		health		medical	3.7612	3.61092	ACES Academic Center Evidence Based Sports Medicine	AMSTERDAM	Dimence Mental Hlth Care Ctr	DEVENTER	1	0	0	0	0	0	0	0	0	0	0	0	0	0	0	0	1	NL329NL212	0	1591	7.37212
ACES Academic Center Evidence Based Sports Medicine_AMSTERDAM	medical	health	NL329	Dimence Mental Hlth Care Ctr_ZWOLLE	medical	health	NL211	0	43	3	0	1	0	1		health		medical	3.7612	1.09861	ACES Academic Center Evidence Based Sports Medicine	AMSTERDAM	Dimence Mental Hlth Care Ctr	ZWOLLE	1	0	0	0	0	0	0	0	0	0	0	0	0	0	0	0	1	NL329NL211	0	129	4.85981
ACES Academic Center Evidence Based Sports Medicine_AMSTERDAM	medical	health	NL329	Driestroom_ELST	medical	health	NL226	0	43	2	0	1	0	1		health		medical	3.7612	0.693147	ACES Academic Center Evidence Based Sports Medicine	AMSTERDAM	Driestroom	ELST	1	0	0	0	0	0	0	0	0	0	0	0	0	0	0	0	1	NL329NL226	0	86	4.45435
ACES Academic Center Evidence Based Sports Medicine_AMSTERDAM	medical	health	NL329	Dutch Butterfly Conservation Foundation_WAGENINGEN	other	culture	NL221	0	43	18	0	0	0	0					3.7612	2.89037	ACES Academic Center Evidence Based Sports Medicine	AMSTERDAM	Dutch Butterfly Conservation Foundation	WAGENINGEN	0	0	0	0	0	0	0	0	0	0	0	0	0	0	0	0	0	NL329NL221	0	774	6.65157
ACES Academic Center Evidence Based Sports Medicine_AMSTERDAM	medical	health	NL329	Dutch Foundation for Deaf Children_AMSTERDAM	medical	health	NL329	0	43	12	1	1	0	1	NL329	health		medical	3.7612	2.48491	ACES Academic Center Evidence Based Sports Medicine	AMSTERDAM	Dutch Foundation for Deaf Children	AMSTERDAM	1	0	0	0	0	0	0	0	0	0	0	0	0	0	0	0	1	NL329NL329	0	516	6.24611
ACES Academic Center Evidence Based Sports Medicine_AMSTERDAM	medical	health	NL329	Dutch Foundation for Deaf Children_LEIDEN	medical	health	NL337	0	43	1	0	1	0	1		health		medical	3.7612	0	ACES Academic Center Evidence Based Sports Medicine	AMSTERDAM	Dutch Foundation for Deaf Children	LEIDEN	1	0	0	0	0	0	0	0	0	0	0	0	0	0	0	0	1	NL329NL337	1	43	3.7612
ACES Academic Center Evidence Based Sports Medicine_AMSTERDAM	medical	health	NL329	Dutch Institute for Clinical Auditing DICA_AMSTERDAM	medical	health	NL329	0	43	49	1	1	0	1	NL329	health		medical	3.7612	3.89182	ACES Academic Center Evidence Based Sports Medicine	AMSTERDAM	Dutch Institute for Clinical Auditing DICA	AMSTERDAM	1	0	0	0	0	0	0	0	0	0	0	0	0	0	0	0	1	NL329NL329	0	2107	7.65302
ACES Academic Center Evidence Based Sports Medicine_AMSTERDAM	medical	health	NL329	Dutch Institute for Fundamental Energy Research (DIFFER)_EINDHOVEN	other	pro	NL414	0	43	265	0	0	0	0					3.7612	5.57973	ACES Academic Center Evidence Based Sports Medicine	AMSTERDAM	Dutch Institute for Fundamental Energy Research (DIFFER)	EINDHOVEN	0	0	0	0	0	0	1	0	0	0	0	0	0	0	0	0	0	NL329NL414	0	11395	9.34093
ACES Academic Center Evidence Based Sports Medicine_AMSTERDAM	medical	health	NL329	Dutch Institute for Fundamental Energy Research (DIFFER)_NIEUWEGEIN	other	pro	NL310	0	43	104	0	0	0	0					3.7612	4.64439	ACES Academic Center Evidence Based Sports Medicine	AMSTERDAM	Dutch Institute for Fundamental Energy Research (DIFFER)	NIEUWEGEIN	0	0	0	0	0	0	1	0	0	0	0	0	0	0	0	0	0	NL329NL310	1	4472	8.40559
ACES Academic Center Evidence Based Sports Medicine_AMSTERDAM	medical	health	NL329	Dutch Institute of Allied Health Care_AMERSFOORT	medical	health	NL310	2	43	9	0	1	0	1		health		medical	3.7612	2.19722	ACES Academic Center Evidence Based Sports Medicine	AMSTERDAM	Dutch Institute of Allied Health Care	AMERSFOORT	1	0	0	0	0	0	0	0	0	0	0	0	0	0	0	0	1	NL329NL310	1	387	5.95842
ACES Academic Center Evidence Based Sports Medicine_AMSTERDAM	medical	health	NL329	Dutch Medical Evaluation Board_UTRECHT	medical	gov	NL310	0	43	120	0	0	0	1				medical	3.7612	4.78749	ACES Academic Center Evidence Based Sports Medicine	AMSTERDAM	Dutch Medical Evaluation Board	UTRECHT	0	0	0	0	0	0	0	0	0	0	0	0	0	0	1	0	1	NL329NL310	1	5160	8.54869
ACES Academic Center Evidence Based Sports Medicine_AMSTERDAM	medical	health	NL329	Dutch National Bank DNB_AMSTERDAM	other	gov	NL329	0	43	83	1	0	0	0	NL329				3.7612	4.41884	ACES Academic Center Evidence Based Sports Medicine	AMSTERDAM	Dutch National Bank DNB	AMSTERDAM	0	0	0	0	0	0	0	0	0	0	0	0	0	0	1	0	0	NL329NL329	0	3569	8.18004
ACES Academic Center Evidence Based Sports Medicine_AMSTERDAM	medical	health	NL329	Dutch Obesity Clinic_THE HAGUE	medical	health	NL332	0	43	12	0	1	0	1		health		medical	3.7612	2.48491	ACES Academic Center Evidence Based Sports Medicine	AMSTERDAM	Dutch Obesity Clinic	THE HAGUE	1	0	0	0	0	0	0	0	0	0	0	0	0	0	0	0	1	NL329NL332	0	516	6.24611
ACES Academic Center Evidence Based Sports Medicine_AMSTERDAM	medical	health	NL329	Dutch Polymer Institute_EINDHOVEN	engineering	pro	NL414	0	43	103	0	0	0	0					3.7612	4.63473	ACES Academic Center Evidence Based Sports Medicine	AMSTERDAM	Dutch Polymer Institute	EINDHOVEN	0	0	0	0	0	0	1	0	0	0	0	0	0	0	0	0	0	NL329NL414	0	4429	8.39593
ACES Academic Center Evidence Based Sports Medicine_AMSTERDAM	medical	health	NL329	Dutch VHL Patient Organization_GOUDA	medical	health	NL33B	0	43	2	0	1	0	1		health		medical	3.7612	0.693147	ACES Academic Center Evidence Based Sports Medicine	AMSTERDAM	Dutch VHL Patient Organization	GOUDA	1	0	0	0	0	0	0	0	0	0	0	0	0	0	0	0	1	NL329NL33B	1	86	4.45435
ACES Academic Center Evidence Based Sports Medicine_AMSTERDAM	medical	health	NL329	E-Humanities Center KNAW_AMSTERDAM	other	pro	NL329	0	43	3	1	0	0	0	NL329				3.7612	1.09861	ACES Academic Center Evidence Based Sports Medicine	AMSTERDAM	E-Humanities Center KNAW	AMSTERDAM	0	0	0	0	0	0	1	0	0	0	0	0	0	0	0	0	0	NL329NL329	0	129	4.85981
ACES Academic Center Evidence Based Sports Medicine_AMSTERDAM	medical	health	NL329	Eindhoven University of Technology_EINDHOVEN	engineering	uni	NL414	0	43	3548	0	0	0	0					3.7612	8.17414	ACES Academic Center Evidence Based Sports Medicine	AMSTERDAM	Eindhoven University of Technology	EINDHOVEN	0	0	0	0	0	0	0	0	0	0	0	0	1	0	0	0	0	NL329NL414	0	152564	11.9353
ACES Academic Center Evidence Based Sports Medicine_AMSTERDAM	medical	health	NL329	Electric Ant Lab BV_AMSTERDAM	engineering	industry	NL329	0	43	4	1	0	0	0	NL329				3.7612	1.38629	ACES Academic Center Evidence Based Sports Medicine	AMSTERDAM	Electric Ant Lab BV	AMSTERDAM	0	0	0	0	0	0	0	0	0	0	1	0	0	0	0	0	0	NL329NL329	0	172	5.14749
ACES Academic Center Evidence Based Sports Medicine_AMSTERDAM	medical	health	NL329	Elisabeth-TweeSteden Ziekenhuis_TILBURG	medical	health	NL412	0	43	402	0	1	0	1		health		medical	3.7612	5.99645	ACES Academic Center Evidence Based Sports Medicine	AMSTERDAM	Elisabeth-TweeSteden Ziekenhuis	TILBURG	1	0	0	0	0	0	0	0	0	0	0	0	0	0	0	0	1	NL329NL412	0	17286	9.75765
ACES Academic Center Evidence Based Sports Medicine_AMSTERDAM	medical	health	NL329	Elkerliek Hospital_HELMOND	medical	health	NL414	0	43	26	0	1	0	1		health		medical	3.7612	3.2581	ACES Academic Center Evidence Based Sports Medicine	AMSTERDAM	Elkerliek Hospital	HELMOND	1	0	0	0	0	0	0	0	0	0	0	0	0	0	0	0	1	NL329NL414	0	1118	7.0193
ACES Academic Center Evidence Based Sports Medicine_AMSTERDAM	medical	health	NL329	Emot Brain BV_ALMERE	medical	industry	NL230	0	43	4	0	0	0	1				medical	3.7612	1.38629	ACES Academic Center Evidence Based Sports Medicine	AMSTERDAM	Emot Brain BV	ALMERE	0	0	0	0	0	0	0	0	0	0	1	0	0	0	0	0	1	NL329NL230	0	172	5.14749
ACES Academic Center Evidence Based Sports Medicine_AMSTERDAM	medical	health	NL329	Energy Research Centre of the Netherlands_AMSTERDAM	other	pro	NL329	0	43	19	1	0	0	0	NL329				3.7612	2.94444	ACES Academic Center Evidence Based Sports Medicine	AMSTERDAM	Energy Research Centre of the Netherlands	AMSTERDAM	0	0	0	0	0	0	1	0	0	0	0	0	0	0	0	0	0	NL329NL329	0	817	6.70564
ACES Academic Center Evidence Based Sports Medicine_AMSTERDAM	medical	health	NL329	Energy Research Centre of the Netherlands_PETTEN	other	pro	NL321	0	43	91	0	0	0	0					3.7612	4.51086	ACES Academic Center Evidence Based Sports Medicine	AMSTERDAM	Energy Research Centre of the Netherlands	PETTEN	0	0	0	0	0	0	1	0	0	0	0	0	0	0	0	0	0	NL329NL321	1	3913	8.27206
ACES Academic Center Evidence Based Sports Medicine_AMSTERDAM	medical	health	NL329	Enexis BV_SHERTOGENBOSCH	engineering	industry	NL413	0	43	3	0	0	0	0					3.7612	1.09861	ACES Academic Center Evidence Based Sports Medicine	AMSTERDAM	Enexis BV	SHERTOGENBOSCH	0	0	0	0	0	0	0	0	0	0	1	0	0	0	0	0	0	NL329NL413	0	129	4.85981
ACES Academic Center Evidence Based Sports Medicine_AMSTERDAM	medical	health	NL329	Erasmus University Medical Center_ROTTERDAM	medical	uni	NL33C	0	43	7953	0	0	0	1				medical	3.7612	8.9813	ACES Academic Center Evidence Based Sports Medicine	AMSTERDAM	Erasmus University Medical Center	ROTTERDAM	0	0	0	0	0	0	0	0	0	0	0	0	1	0	0	0	1	NL329NL33C	0	341979	12.7425
ACES Academic Center Evidence Based Sports Medicine_AMSTERDAM	medical	health	NL329	Erasmus University Rotterdam_ROTTERDAM	other	uni	NL33C	0	43	4608	0	0	0	0					3.7612	8.43555	ACES Academic Center Evidence Based Sports Medicine	AMSTERDAM	Erasmus University Rotterdam	ROTTERDAM	0	0	0	0	0	0	0	0	0	0	0	0	1	0	0	0	0	NL329NL33C	0	198144	12.1967
ACES Academic Center Evidence Based Sports Medicine_AMSTERDAM	medical	health	NL329	Europdonor Foundation_LEIDEN	medical	health	NL337	0	43	6	0	1	0	1		health		medical	3.7612	1.79176	ACES Academic Center Evidence Based Sports Medicine	AMSTERDAM	Europdonor Foundation	LEIDEN	1	0	0	0	0	0	0	0	0	0	0	0	0	0	0	0	1	NL329NL337	1	258	5.55296
ACES Academic Center Evidence Based Sports Medicine_AMSTERDAM	medical	health	NL329	European Group for Blood & Marrow Transplantation EBMT_LEIDEN	medical	health	NL337	0	43	21	0	1	0	1		health		medical	3.7612	3.04452	ACES Academic Center Evidence Based Sports Medicine	AMSTERDAM	European Group for Blood & Marrow Transplantation EBMT	LEIDEN	1	0	0	0	0	0	0	0	0	0	0	0	0	0	0	0	1	NL329NL337	1	903	6.80572
ACES Academic Center Evidence Based Sports Medicine_AMSTERDAM	medical	health	NL329	European Reference Lab Glycohemoglobin_ZWOLLE	medical	health	NL211	0	43	2	0	1	0	1		health		medical	3.7612	0.693147	ACES Academic Center Evidence Based Sports Medicine	AMSTERDAM	European Reference Lab Glycohemoglobin	ZWOLLE	1	0	0	0	0	0	0	0	0	0	0	0	0	0	0	0	1	NL329NL211	0	86	4.45435
ACES Academic Center Evidence Based Sports Medicine_AMSTERDAM	medical	health	NL329	European Space Research & Technology Centre, ESA_NOORDWIJK	other	pro	NL337	0	43	664	0	0	0	0					3.7612	6.49828	ACES Academic Center Evidence Based Sports Medicine	AMSTERDAM	European Space Research & Technology Centre, ESA	NOORDWIJK	0	0	0	0	0	0	1	0	0	0	0	0	0	0	0	0	0	NL329NL337	1	28552	10.2595
ACES Academic Center Evidence Based Sports Medicine_AMSTERDAM	medical	health	NL329	Evalua Netherlands Ltd_AMSTERDAM	medical	industry	NL329	0	43	1	1	0	0	1	NL329			medical	3.7612	0	ACES Academic Center Evidence Based Sports Medicine	AMSTERDAM	Evalua Netherlands Ltd	AMSTERDAM	0	0	0	0	0	0	0	0	0	0	1	0	0	0	0	0	1	NL329NL329	0	43	3.7612
ACES Academic Center Evidence Based Sports Medicine_AMSTERDAM	medical	health	NL329	Exon Consultancy_AMSTERDAM	engineering	industry	NL329	0	43	4	1	0	0	0	NL329				3.7612	1.38629	ACES Academic Center Evidence Based Sports Medicine	AMSTERDAM	Exon Consultancy	AMSTERDAM	0	0	0	0	0	0	0	0	0	0	1	0	0	0	0	0	0	NL329NL329	0	172	5.14749
ACES Academic Center Evidence Based Sports Medicine_AMSTERDAM	medical	health	NL329	FOM Institute AMOLF_AMSTERDAM	other	pro	NL329	0	43	220	1	0	0	0	NL329				3.7612	5.39363	ACES Academic Center Evidence Based Sports Medicine	AMSTERDAM	FOM Institute AMOLF	AMSTERDAM	0	0	0	0	0	0	1	0	0	0	0	0	0	0	0	0	0	NL329NL329	0	9460	9.15483
ACES Academic Center Evidence Based Sports Medicine_AMSTERDAM	medical	health	NL329	Falco Syst BV_AMSTERDAM	engineering	industry	NL329	0	43	1	1	0	0	0	NL329				3.7612	0	ACES Academic Center Evidence Based Sports Medicine	AMSTERDAM	Falco Syst BV	AMSTERDAM	0	0	0	0	0	0	0	0	0	0	1	0	0	0	0	0	0	NL329NL329	0	43	3.7612
ACES Academic Center Evidence Based Sports Medicine_AMSTERDAM	medical	health	NL329	Falco Syst BV_KATWIJK AAN ZEE	engineering	industry	NL337	0	43	1	0	0	0	0					3.7612	0	ACES Academic Center Evidence Based Sports Medicine	AMSTERDAM	Falco Syst BV	KATWIJK AAN ZEE	0	0	0	0	0	0	0	0	0	0	1	0	0	0	0	0	0	NL329NL337	1	43	3.7612
ACES Academic Center Evidence Based Sports Medicine_AMSTERDAM	medical	health	NL329	Flevo Hospital_ALMERE	medical	health	NL230	1	43	73	0	1	0	1		health		medical	3.7612	4.29046	ACES Academic Center Evidence Based Sports Medicine	AMSTERDAM	Flevo Hospital	ALMERE	1	0	0	0	0	0	0	0	0	0	0	0	0	0	0	0	1	NL329NL230	0	3139	8.05166
ACES Academic Center Evidence Based Sports Medicine_AMSTERDAM	medical	health	NL329	Flexible Optical BV_RIJSWIJK	engineering	industry	NL332	0	43	6	0	0	0	0					3.7612	1.79176	ACES Academic Center Evidence Based Sports Medicine	AMSTERDAM	Flexible Optical BV	RIJSWIJK	0	0	0	0	0	0	0	0	0	0	1	0	0	0	0	0	0	NL329NL332	0	258	5.55296
ACES Academic Center Evidence Based Sports Medicine_AMSTERDAM	medical	health	NL329	Fontys University of Applied Sciences_EINDHOVEN	other	uni	NL414	0	43	78	0	0	0	0					3.7612	4.35671	ACES Academic Center Evidence Based Sports Medicine	AMSTERDAM	Fontys University of Applied Sciences	EINDHOVEN	0	0	0	0	0	0	0	0	0	0	0	0	1	0	0	0	0	NL329NL414	0	3354	8.11791
ACES Academic Center Evidence Based Sports Medicine_AMSTERDAM	medical	health	NL329	Football Club Groningen_GRONINGEN	other	culture	NL113	0	43	7	0	0	0	0					3.7612	1.94591	ACES Academic Center Evidence Based Sports Medicine	AMSTERDAM	Football Club Groningen	GRONINGEN	0	0	0	0	0	0	0	0	0	0	0	0	0	0	0	0	0	NL329NL113	0	301	5.70711
ACES Academic Center Evidence Based Sports Medicine_AMSTERDAM	medical	health	NL329	Forensic Psychiatric Center de Rooyse Wissel_MAASTRICHT	medical	health	NL423	0	43	2	0	1	0	1		health		medical	3.7612	0.693147	ACES Academic Center Evidence Based Sports Medicine	AMSTERDAM	Forensic Psychiatric Center de Rooyse Wissel	MAASTRICHT	1	0	0	0	0	0	0	0	0	0	0	0	0	0	0	0	1	NL329NL423	0	86	4.45435
ACES Academic Center Evidence Based Sports Medicine_AMSTERDAM	medical	health	NL329	Forensic Psychiatric Hospital Pompestichting_NIJMEGEN	medical	health	NL226	0	43	24	0	1	0	1		health		medical	3.7612	3.17805	ACES Academic Center Evidence Based Sports Medicine	AMSTERDAM	Forensic Psychiatric Hospital Pompestichting	NIJMEGEN	1	0	0	0	0	0	0	0	0	0	0	0	0	0	0	0	1	NL329NL226	0	1032	6.93925
ACES Academic Center Evidence Based Sports Medicine_AMSTERDAM	medical	health	NL329	Forensische Psychiatrie Center Kijvelanden_POORTUGAAL	medical	health	NL33C	0	43	17	0	1	0	1		health		medical	3.7612	2.83321	ACES Academic Center Evidence Based Sports Medicine	AMSTERDAM	Forensische Psychiatrie Center Kijvelanden	POORTUGAAL	1	0	0	0	0	0	0	0	0	0	0	0	0	0	0	0	1	NL329NL33C	0	731	6.59441
ACES Academic Center Evidence Based Sports Medicine_AMSTERDAM	medical	health	NL329	Forensische Psychiatrie Center Kijvelanden_ROTTERDAM	medical	health	NL33C	0	43	5	0	1	0	1		health		medical	3.7612	1.60944	ACES Academic Center Evidence Based Sports Medicine	AMSTERDAM	Forensische Psychiatrie Center Kijvelanden	ROTTERDAM	1	0	0	0	0	0	0	0	0	0	0	0	0	0	0	0	1	NL329NL33C	0	215	5.37064
ACES Academic Center Evidence Based Sports Medicine_AMSTERDAM	medical	health	NL329	Forensische Psychiatrie Center Twee Landen_UTRECHT	medical	health	NL310	0	43	1	0	1	0	1		health		medical	3.7612	0	ACES Academic Center Evidence Based Sports Medicine	AMSTERDAM	Forensische Psychiatrie Center Twee Landen	UTRECHT	1	0	0	0	0	0	0	0	0	0	0	0	0	0	0	0	1	NL329NL310	1	43	3.7612
ACES Academic Center Evidence Based Sports Medicine_AMSTERDAM	medical	health	NL329	Forensische Psychotherapeutic Center Waag_AMSTERDAM	medical	health	NL329	0	43	2	1	1	0	1	NL329	health		medical	3.7612	0.693147	ACES Academic Center Evidence Based Sports Medicine	AMSTERDAM	Forensische Psychotherapeutic Center Waag	AMSTERDAM	1	0	0	0	0	0	0	0	0	0	0	0	0	0	0	0	1	NL329NL329	0	86	4.45435
ACES Academic Center Evidence Based Sports Medicine_AMSTERDAM	medical	health	NL329	Forensische Psychotherapeutic Center Waag_THE HAGUE	medical	health	NL332	0	43	1	0	1	0	1		health		medical	3.7612	0	ACES Academic Center Evidence Based Sports Medicine	AMSTERDAM	Forensische Psychotherapeutic Center Waag	THE HAGUE	1	0	0	0	0	0	0	0	0	0	0	0	0	0	0	0	1	NL329NL332	0	43	3.7612
ACES Academic Center Evidence Based Sports Medicine_AMSTERDAM	medical	health	NL329	Forensische Psychotherapeutic Center Waag_UTRECHT	medical	health	NL310	0	43	2	0	1	0	1		health		medical	3.7612	0.693147	ACES Academic Center Evidence Based Sports Medicine	AMSTERDAM	Forensische Psychotherapeutic Center Waag	UTRECHT	1	0	0	0	0	0	0	0	0	0	0	0	0	0	0	0	1	NL329NL310	1	86	4.45435
ACES Academic Center Evidence Based Sports Medicine_AMSTERDAM	medical	health	NL329	Franciscus Gasthuis_ROTTERDAM	medical	health	NL33C	0	43	183	0	1	0	1		health		medical	3.7612	5.20949	ACES Academic Center Evidence Based Sports Medicine	AMSTERDAM	Franciscus Gasthuis	ROTTERDAM	1	0	0	0	0	0	0	0	0	0	0	0	0	0	0	0	1	NL329NL33C	0	7869	8.97069
ACES Academic Center Evidence Based Sports Medicine_AMSTERDAM	medical	health	NL329	Friesland Campina_AMERSFOORT	engineering	industry	NL310	0	43	65	0	0	0	0					3.7612	4.17439	ACES Academic Center Evidence Based Sports Medicine	AMSTERDAM	Friesland Campina	AMERSFOORT	0	0	0	0	0	0	0	0	0	0	1	0	0	0	0	0	0	NL329NL310	1	2795	7.93559
ACES Academic Center Evidence Based Sports Medicine_AMSTERDAM	medical	health	NL329	Friesland Revalidation Center _BEESTERZWAAG	medical	health	NL126	0	43	15	0	1	0	1		health		medical	3.7612	2.70805	ACES Academic Center Evidence Based Sports Medicine	AMSTERDAM	Friesland Revalidation Center	BEESTERZWAAG	1	0	0	0	0	0	0	0	0	0	0	0	0	0	0	0	1	NL329NL126	0	645	6.46925
ACES Academic Center Evidence Based Sports Medicine_AMSTERDAM	medical	health	NL329	Fugro_AMSTERDAM	engineering	industry	NL329	0	43	1	1	0	0	0	NL329				3.7612	0	ACES Academic Center Evidence Based Sports Medicine	AMSTERDAM	Fugro	AMSTERDAM	0	0	0	0	0	0	0	0	0	0	1	0	0	0	0	0	0	NL329NL329	0	43	3.7612
ACES Academic Center Evidence Based Sports Medicine_AMSTERDAM	medical	health	NL329	FutureWater BV_WAGENINGEN	engineering	industry	NL221	0	43	7	0	0	0	0					3.7612	1.94591	ACES Academic Center Evidence Based Sports Medicine	AMSTERDAM	FutureWater BV	WAGENINGEN	0	0	0	0	0	0	0	0	0	0	1	0	0	0	0	0	0	NL329NL221	0	301	5.70711
ACES Academic Center Evidence Based Sports Medicine_AMSTERDAM	medical	health	NL329	GD Animal Health Service_DEVENTER	medical	health	NL212	0	43	68	0	1	0	1		health		medical	3.7612	4.21951	ACES Academic Center Evidence Based Sports Medicine	AMSTERDAM	GD Animal Health Service	DEVENTER	1	0	0	0	0	0	0	0	0	0	0	0	0	0	0	0	1	NL329NL212	0	2924	7.98071
ACES Academic Center Evidence Based Sports Medicine_AMSTERDAM	medical	health	NL329	GGD_AMSTERDAM	medical	health	NL329	0	43	209	1	1	0	1	NL329	health		medical	3.7612	5.34233	ACES Academic Center Evidence Based Sports Medicine	AMSTERDAM	GGD	AMSTERDAM	1	0	0	0	0	0	0	0	0	0	0	0	0	0	0	0	1	NL329NL329	0	8987	9.10353
ACES Academic Center Evidence Based Sports Medicine_AMSTERDAM	medical	health	NL329	GGD_DEVENTER	medical	health	NL212	0	43	4	0	1	0	1		health		medical	3.7612	1.38629	ACES Academic Center Evidence Based Sports Medicine	AMSTERDAM	GGD	DEVENTER	1	0	0	0	0	0	0	0	0	0	0	0	0	0	0	0	1	NL329NL212	0	172	5.14749
ACES Academic Center Evidence Based Sports Medicine_AMSTERDAM	medical	health	NL329	GGD_GELEEN	medical	health	NL423	0	43	30	0	1	0	1		health		medical	3.7612	3.4012	ACES Academic Center Evidence Based Sports Medicine	AMSTERDAM	GGD	GELEEN	1	0	0	0	0	0	0	0	0	0	0	0	0	0	0	0	1	NL329NL423	0	1290	7.1624
ACES Academic Center Evidence Based Sports Medicine_AMSTERDAM	medical	health	NL329	GGD_HEERLEN	medical	health	NL423	0	43	10	0	1	0	1		health		medical	3.7612	2.30259	ACES Academic Center Evidence Based Sports Medicine	AMSTERDAM	GGD	HEERLEN	1	0	0	0	0	0	0	0	0	0	0	0	0	0	0	0	1	NL329NL423	0	430	6.06379
ACES Academic Center Evidence Based Sports Medicine_AMSTERDAM	medical	health	NL329	GGD_MAASTRICHT	medical	health	NL423	0	43	2	0	1	0	1		health		medical	3.7612	0.693147	ACES Academic Center Evidence Based Sports Medicine	AMSTERDAM	GGD	MAASTRICHT	1	0	0	0	0	0	0	0	0	0	0	0	0	0	0	0	1	NL329NL423	0	86	4.45435
ACES Academic Center Evidence Based Sports Medicine_AMSTERDAM	medical	health	NL329	GGD_ROTTERDAM	medical	health	NL33C	0	43	39	0	1	0	1		health		medical	3.7612	3.66356	ACES Academic Center Evidence Based Sports Medicine	AMSTERDAM	GGD	ROTTERDAM	1	0	0	0	0	0	0	0	0	0	0	0	0	0	0	0	1	NL329NL33C	0	1677	7.42476
ACES Academic Center Evidence Based Sports Medicine_AMSTERDAM	medical	health	NL329	GGD_THE HAGUE	medical	health	NL332	0	43	12	0	1	0	1		health		medical	3.7612	2.48491	ACES Academic Center Evidence Based Sports Medicine	AMSTERDAM	GGD	THE HAGUE	1	0	0	0	0	0	0	0	0	0	0	0	0	0	0	0	1	NL329NL332	0	516	6.24611
ACES Academic Center Evidence Based Sports Medicine_AMSTERDAM	medical	health	NL329	GGD_ZEIST	medical	health	NL310	0	43	7	0	1	0	1		health		medical	3.7612	1.94591	ACES Academic Center Evidence Based Sports Medicine	AMSTERDAM	GGD	ZEIST	1	0	0	0	0	0	0	0	0	0	0	0	0	0	0	0	1	NL329NL310	1	301	5.70711
ACES Academic Center Evidence Based Sports Medicine_AMSTERDAM	medical	health	NL329	GGZ_AMERSFOORT	medical	health	NL310	0	43	30	0	1	0	1		health		medical	3.7612	3.4012	ACES Academic Center Evidence Based Sports Medicine	AMSTERDAM	GGZ	AMERSFOORT	1	0	0	0	0	0	0	0	0	0	0	0	0	0	0	0	1	NL329NL310	1	1290	7.1624
ACES Academic Center Evidence Based Sports Medicine_AMSTERDAM	medical	health	NL329	GGZ_AMSTERDAM	medical	health	NL329	0	43	139	1	1	0	1	NL329	health		medical	3.7612	4.93447	ACES Academic Center Evidence Based Sports Medicine	AMSTERDAM	GGZ	AMSTERDAM	1	0	0	0	0	0	0	0	0	0	0	0	0	0	0	0	1	NL329NL329	0	5977	8.69567
ACES Academic Center Evidence Based Sports Medicine_AMSTERDAM	medical	health	NL329	GGZ_ASSEN	medical	health	NL131	0	43	44	0	1	0	1		health		medical	3.7612	3.78419	ACES Academic Center Evidence Based Sports Medicine	AMSTERDAM	GGZ	ASSEN	1	0	0	0	0	0	0	0	0	0	0	0	0	0	0	0	1	NL329NL131	0	1892	7.54539
ACES Academic Center Evidence Based Sports Medicine_AMSTERDAM	medical	health	NL329	GGZ_BEILEN	medical	health	NL131	0	43	1	0	1	0	1		health		medical	3.7612	0	ACES Academic Center Evidence Based Sports Medicine	AMSTERDAM	GGZ	BEILEN	1	0	0	0	0	0	0	0	0	0	0	0	0	0	0	0	1	NL329NL131	0	43	3.7612
ACES Academic Center Evidence Based Sports Medicine_AMSTERDAM	medical	health	NL329	GGZ_BERGEN OP ZOOM	medical	health	NL411	0	43	10	0	1	0	1		health		medical	3.7612	2.30259	ACES Academic Center Evidence Based Sports Medicine	AMSTERDAM	GGZ	BERGEN OP ZOOM	1	0	0	0	0	0	0	0	0	0	0	0	0	0	0	0	1	NL329NL411	0	430	6.06379
ACES Academic Center Evidence Based Sports Medicine_AMSTERDAM	medical	health	NL329	GGZ_BOEKELO	medical	health	NL213	0	43	10	0	1	0	1		health		medical	3.7612	2.30259	ACES Academic Center Evidence Based Sports Medicine	AMSTERDAM	GGZ	BOEKELO	1	0	0	0	0	0	0	0	0	0	0	0	0	0	0	0	1	NL329NL213	0	430	6.06379
ACES Academic Center Evidence Based Sports Medicine_AMSTERDAM	medical	health	NL329	GGZ_DELFT	medical	health	NL333	0	43	23	0	1	0	1		health		medical	3.7612	3.13549	ACES Academic Center Evidence Based Sports Medicine	AMSTERDAM	GGZ	DELFT	1	0	0	0	0	0	0	0	0	0	0	0	0	0	0	0	1	NL329NL333	0	989	6.89669
ACES Academic Center Evidence Based Sports Medicine_AMSTERDAM	medical	health	NL329	GGZ_EINDHOVEN	medical	health	NL414	0	43	35	0	1	0	1		health		medical	3.7612	3.55535	ACES Academic Center Evidence Based Sports Medicine	AMSTERDAM	GGZ	EINDHOVEN	1	0	0	0	0	0	0	0	0	0	0	0	0	0	0	0	1	NL329NL414	0	1505	7.31655
ACES Academic Center Evidence Based Sports Medicine_AMSTERDAM	medical	health	NL329	GGZ_GRONINGEN	medical	health	NL113	0	43	4	0	1	0	1		health		medical	3.7612	1.38629	ACES Academic Center Evidence Based Sports Medicine	AMSTERDAM	GGZ	GRONINGEN	1	0	0	0	0	0	0	0	0	0	0	0	0	0	0	0	1	NL329NL113	0	172	5.14749
ACES Academic Center Evidence Based Sports Medicine_AMSTERDAM	medical	health	NL329	GGZ_HALSTEREN	medical	health	NL411	0	43	6	0	1	0	1		health		medical	3.7612	1.79176	ACES Academic Center Evidence Based Sports Medicine	AMSTERDAM	GGZ	HALSTEREN	1	0	0	0	0	0	0	0	0	0	0	0	0	0	0	0	1	NL329NL411	0	258	5.55296
ACES Academic Center Evidence Based Sports Medicine_AMSTERDAM	medical	health	NL329	GGZ_LEEUWARDEN	medical	health	NL124	0	43	47	0	1	0	1		health		medical	3.7612	3.85015	ACES Academic Center Evidence Based Sports Medicine	AMSTERDAM	GGZ	LEEUWARDEN	1	0	0	0	0	0	0	0	0	0	0	0	0	0	0	0	1	NL329NL124	0	2021	7.61135
ACES Academic Center Evidence Based Sports Medicine_AMSTERDAM	medical	health	NL329	GGZ_LEIDEN	medical	health	NL337	0	43	10	0	1	0	1		health		medical	3.7612	2.30259	ACES Academic Center Evidence Based Sports Medicine	AMSTERDAM	GGZ	LEIDEN	1	0	0	0	0	0	0	0	0	0	0	0	0	0	0	0	1	NL329NL337	1	430	6.06379
ACES Academic Center Evidence Based Sports Medicine_AMSTERDAM	medical	health	NL329	GGZ_TILBURG	medical	health	NL412	0	43	33	0	1	0	1		health		medical	3.7612	3.49651	ACES Academic Center Evidence Based Sports Medicine	AMSTERDAM	GGZ	TILBURG	1	0	0	0	0	0	0	0	0	0	0	0	0	0	0	0	1	NL329NL412	0	1419	7.25771
ACES Academic Center Evidence Based Sports Medicine_AMSTERDAM	medical	health	NL329	GGZ_UTRECHT	medical	health	NL310	0	43	9	0	1	0	1		health		medical	3.7612	2.19722	ACES Academic Center Evidence Based Sports Medicine	AMSTERDAM	GGZ	UTRECHT	1	0	0	0	0	0	0	0	0	0	0	0	0	0	0	0	1	NL329NL310	1	387	5.95842
ACES Academic Center Evidence Based Sports Medicine_AMSTERDAM	medical	health	NL329	GGZ_WARNSVELD	medical	health	NL225	0	43	18	0	1	0	1		health		medical	3.7612	2.89037	ACES Academic Center Evidence Based Sports Medicine	AMSTERDAM	GGZ	WARNSVELD	1	0	0	0	0	0	0	0	0	0	0	0	0	0	0	0	1	NL329NL225	0	774	6.65157
ACES Academic Center Evidence Based Sports Medicine_AMSTERDAM	medical	health	NL329	GGZ_ZUTPHEN	medical	health	NL225	0	43	3	0	1	0	1		health		medical	3.7612	1.09861	ACES Academic Center Evidence Based Sports Medicine	AMSTERDAM	GGZ	ZUTPHEN	1	0	0	0	0	0	0	0	0	0	0	0	0	0	0	0	1	NL329NL225	0	129	4.85981
ACES Academic Center Evidence Based Sports Medicine_AMSTERDAM	medical	health	NL329	Gelderse Vallei Hospital_EDE	medical	health	NL221	0	43	148	0	1	0	1		health		medical	3.7612	4.99721	ACES Academic Center Evidence Based Sports Medicine	AMSTERDAM	Gelderse Vallei Hospital	EDE	1	0	0	0	0	0	0	0	0	0	0	0	0	0	0	0	1	NL329NL221	0	6364	8.75841
ACES Academic Center Evidence Based Sports Medicine_AMSTERDAM	medical	health	NL329	Gelre Hospital_APELDOORN	medical	health	NL221	0	43	38	0	1	0	1		health		medical	3.7612	3.63759	ACES Academic Center Evidence Based Sports Medicine	AMSTERDAM	Gelre Hospital	APELDOORN	1	0	0	0	0	0	0	0	0	0	0	0	0	0	0	0	1	NL329NL221	0	1634	7.39879
ACES Academic Center Evidence Based Sports Medicine_AMSTERDAM	medical	health	NL329	GiMaRIS_LEIDEN	engineering	industry	NL337	0	43	4	0	0	0	0					3.7612	1.38629	ACES Academic Center Evidence Based Sports Medicine	AMSTERDAM	GiMaRIS	LEIDEN	0	0	0	0	0	0	0	0	0	0	1	0	0	0	0	0	0	NL329NL337	1	172	5.14749
ACES Academic Center Evidence Based Sports Medicine_AMSTERDAM	medical	health	NL329	Goudappel Coffeng BV_DEVENTER	engineering	industry	NL212	0	43	7	0	0	0	0					3.7612	1.94591	ACES Academic Center Evidence Based Sports Medicine	AMSTERDAM	Goudappel Coffeng BV	DEVENTER	0	0	0	0	0	0	0	0	0	0	1	0	0	0	0	0	0	NL329NL212	0	301	5.70711
ACES Academic Center Evidence Based Sports Medicine_AMSTERDAM	medical	health	NL329	Goudappel Coffeng BV_THE HAGUE	engineering	industry	NL332	0	43	1	0	0	0	0					3.7612	0	ACES Academic Center Evidence Based Sports Medicine	AMSTERDAM	Goudappel Coffeng BV	THE HAGUE	0	0	0	0	0	0	0	0	0	0	1	0	0	0	0	0	0	NL329NL332	0	43	3.7612
ACES Academic Center Evidence Based Sports Medicine_AMSTERDAM	medical	health	NL329	Groene Hart Ziekenhuis_GOUDA	medical	health	NL33B	0	43	117	0	1	0	1		health		medical	3.7612	4.76217	ACES Academic Center Evidence Based Sports Medicine	AMSTERDAM	Groene Hart Ziekenhuis	GOUDA	1	0	0	0	0	0	0	0	0	0	0	0	0	0	0	0	1	NL329NL33B	1	5031	8.52337
ACES Academic Center Evidence Based Sports Medicine_AMSTERDAM	medical	health	NL329	HAN University of Applied Sciences_NIJMEGEN	other	uni	NL226	0	43	213	0	0	0	0					3.7612	5.36129	ACES Academic Center Evidence Based Sports Medicine	AMSTERDAM	HAN University of Applied Sciences	NIJMEGEN	0	0	0	0	0	0	0	0	0	0	0	0	1	0	0	0	0	NL329NL226	0	9159	9.12249
ACES Academic Center Evidence Based Sports Medicine_AMSTERDAM	medical	health	NL329	HIV Monitoring Foundation_AMSTERDAM	medical	health	NL329	0	43	43	1	1	0	1	NL329	health		medical	3.7612	3.7612	ACES Academic Center Evidence Based Sports Medicine	AMSTERDAM	HIV Monitoring Foundation	AMSTERDAM	1	0	0	0	0	0	0	0	0	0	0	0	0	0	0	0	1	NL329NL329	0	1849	7.5224
ACES Academic Center Evidence Based Sports Medicine_AMSTERDAM	medical	health	NL329	HKV Consultants_LELYSTAD	engineering	industry	NL230	0	43	17	0	0	0	0					3.7612	2.83321	ACES Academic Center Evidence Based Sports Medicine	AMSTERDAM	HKV Consultants	LELYSTAD	0	0	0	0	0	0	0	0	0	0	1	0	0	0	0	0	0	NL329NL230	0	731	6.59441
ACES Academic Center Evidence Based Sports Medicine_AMSTERDAM	medical	health	NL329	HSK Group_ARNHEM	medical	health	NL226	0	43	2	0	1	0	1		health		medical	3.7612	0.693147	ACES Academic Center Evidence Based Sports Medicine	AMSTERDAM	HSK Group	ARNHEM	1	0	0	0	0	0	0	0	0	0	0	0	0	0	0	0	1	NL329NL226	0	86	4.45435
ACES Academic Center Evidence Based Sports Medicine_AMSTERDAM	medical	health	NL329	HSK Group_WOERDEN	medical	health	NL310	0	43	2	0	1	0	1		health		medical	3.7612	0.693147	ACES Academic Center Evidence Based Sports Medicine	AMSTERDAM	HSK Group	WOERDEN	1	0	0	0	0	0	0	0	0	0	0	0	0	0	0	0	1	NL329NL310	1	86	4.45435
ACES Academic Center Evidence Based Sports Medicine_AMSTERDAM	medical	health	NL329	HZ University of Applied Sciences_VLISSINGEN	other	uni	NL342	0	43	23	0	0	0	0					3.7612	3.13549	ACES Academic Center Evidence Based Sports Medicine	AMSTERDAM	HZ University of Applied Sciences	VLISSINGEN	0	0	0	0	0	0	0	0	0	0	0	0	1	0	0	0	0	NL329NL342	0	989	6.89669
ACES Academic Center Evidence Based Sports Medicine_AMSTERDAM	medical	health	NL329	Haga Hospital_THE HAGUE	medical	health	NL332	0	43	380	0	1	0	1		health		medical	3.7612	5.94017	ACES Academic Center Evidence Based Sports Medicine	AMSTERDAM	Haga Hospital	THE HAGUE	1	0	0	0	0	0	0	0	0	0	0	0	0	0	0	0	1	NL329NL332	0	16340	9.70137
ACES Academic Center Evidence Based Sports Medicine_AMSTERDAM	medical	health	NL329	Hanze University of Applied Sciences Groningen_GRONINGEN	other	uni	NL113	0	43	158	0	0	0	0					3.7612	5.06259	ACES Academic Center Evidence Based Sports Medicine	AMSTERDAM	Hanze University of Applied Sciences Groningen	GRONINGEN	0	0	0	0	0	0	0	0	0	0	0	0	1	0	0	0	0	NL329NL113	0	6794	8.8238
ACES Academic Center Evidence Based Sports Medicine_AMSTERDAM	medical	health	NL329	Harbour Hospital_ROTTERDAM	medical	health	NL33C	0	43	23	0	1	0	1		health		medical	3.7612	3.13549	ACES Academic Center Evidence Based Sports Medicine	AMSTERDAM	Harbour Hospital	ROTTERDAM	1	0	0	0	0	0	0	0	0	0	0	0	0	0	0	0	1	NL329NL33C	0	989	6.89669
ACES Academic Center Evidence Based Sports Medicine_AMSTERDAM	medical	health	NL329	HealthNet TPO_AMSTERDAM	medical	health	NL329	0	43	15	1	1	0	1	NL329	health		medical	3.7612	2.70805	ACES Academic Center Evidence Based Sports Medicine	AMSTERDAM	HealthNet TPO	AMSTERDAM	1	0	0	0	0	0	0	0	0	0	0	0	0	0	0	0	1	NL329NL329	0	645	6.46925
ACES Academic Center Evidence Based Sports Medicine_AMSTERDAM	medical	health	NL329	Helen Dowling Institute_BILTHOVEN	medical	health	NL310	0	43	20	0	1	0	1		health		medical	3.7612	2.99573	ACES Academic Center Evidence Based Sports Medicine	AMSTERDAM	Helen Dowling Institute	BILTHOVEN	1	0	0	0	0	0	0	0	0	0	0	0	0	0	0	0	1	NL329NL310	1	860	6.75693
ACES Academic Center Evidence Based Sports Medicine_AMSTERDAM	medical	health	NL329	Heliomare Rehabilitation Center_WIJK AAN ZEE	medical	health	NL323	0	43	30	0	1	0	1		health		medical	3.7612	3.4012	ACES Academic Center Evidence Based Sports Medicine	AMSTERDAM	Heliomare Rehabilitation Center	WIJK AAN ZEE	1	0	0	0	0	0	0	0	0	0	0	0	0	0	0	0	1	NL329NL323	1	1290	7.1624
ACES Academic Center Evidence Based Sports Medicine_AMSTERDAM	medical	health	NL329	Hendrix Genetic Research BV_BOXMEER	engineering	industry	NL413	0	43	15	0	0	0	0					3.7612	2.70805	ACES Academic Center Evidence Based Sports Medicine	AMSTERDAM	Hendrix Genetic Research BV	BOXMEER	0	0	0	0	0	0	0	0	0	0	1	0	0	0	0	0	0	NL329NL413	0	645	6.46925
ACES Academic Center Evidence Based Sports Medicine_AMSTERDAM	medical	health	NL329	Holland Proton Therapy Center_MAASTRICHT	medical	health	NL423	0	43	5	0	1	0	1		health		medical	3.7612	1.60944	ACES Academic Center Evidence Based Sports Medicine	AMSTERDAM	Holland Proton Therapy Center	MAASTRICHT	1	0	0	0	0	0	0	0	0	0	0	0	0	0	0	0	1	NL329NL423	0	215	5.37064
ACES Academic Center Evidence Based Sports Medicine_AMSTERDAM	medical	health	NL329	Hortimare BV_HEERHUGOWAARD	engineering	industry	NL328	0	43	1	0	0	0	0					3.7612	0	ACES Academic Center Evidence Based Sports Medicine	AMSTERDAM	Hortimare BV	HEERHUGOWAARD	0	0	0	0	0	0	0	0	0	0	1	0	0	0	0	0	0	NL329NL328	1	43	3.7612
ACES Academic Center Evidence Based Sports Medicine_AMSTERDAM	medical	health	NL329	Hospital Group Twente_HENGELO	medical	health	NL213	0	43	65	0	1	0	1		health		medical	3.7612	4.17439	ACES Academic Center Evidence Based Sports Medicine	AMSTERDAM	Hospital Group Twente	HENGELO	1	0	0	0	0	0	0	0	0	0	0	0	0	0	0	0	1	NL329NL213	0	2795	7.93559
ACES Academic Center Evidence Based Sports Medicine_AMSTERDAM	medical	health	NL329	Hubrecht Institute_UTRECHT	medical	pro	NL310	0	43	79	0	0	0	1				medical	3.7612	4.36945	ACES Academic Center Evidence Based Sports Medicine	AMSTERDAM	Hubrecht Institute	UTRECHT	0	0	0	0	0	0	1	0	0	0	0	0	0	0	0	0	1	NL329NL310	1	3397	8.13065
ACES Academic Center Evidence Based Sports Medicine_AMSTERDAM	medical	health	NL329	Hycult Biotech BV_UDEN	medical	industry	NL413	0	43	6	0	0	0	1				medical	3.7612	1.79176	ACES Academic Center Evidence Based Sports Medicine	AMSTERDAM	Hycult Biotech BV	UDEN	0	0	0	0	0	0	0	0	0	0	1	0	0	0	0	0	1	NL329NL413	0	258	5.55296
ACES Academic Center Evidence Based Sports Medicine_AMSTERDAM	medical	health	NL329	IHE Delft Institute for Water Education_DELFT	other	pro	NL333	0	43	514	0	0	0	0					3.7612	6.24222	ACES Academic Center Evidence Based Sports Medicine	AMSTERDAM	IHE Delft Institute for Water Education	DELFT	0	0	0	0	0	0	1	0	0	0	0	0	0	0	0	0	0	NL329NL333	0	22102	10.0034
ACES Academic Center Evidence Based Sports Medicine_AMSTERDAM	medical	health	NL329	IMARES WUR Institute Marine Resource & Ecosystems_DEN BURG	other	uni	NL321	0	43	3	0	0	0	0					3.7612	1.09861	ACES Academic Center Evidence Based Sports Medicine	AMSTERDAM	IMARES WUR Institute Marine Resource & Ecosystems	DEN BURG	0	0	0	0	0	0	0	0	0	0	0	0	1	0	0	0	0	NL329NL321	1	129	4.85981
ACES Academic Center Evidence Based Sports Medicine_AMSTERDAM	medical	health	NL329	IMARES WUR Institute Marine Resource & Ecosystems_DEN HELDER	other	uni	NL321	0	43	29	0	0	0	0					3.7612	3.3673	ACES Academic Center Evidence Based Sports Medicine	AMSTERDAM	IMARES WUR Institute Marine Resource & Ecosystems	DEN HELDER	0	0	0	0	0	0	0	0	0	0	0	0	1	0	0	0	0	NL329NL321	1	1247	7.1285
ACES Academic Center Evidence Based Sports Medicine_AMSTERDAM	medical	health	NL329	IMARES WUR Institute Marine Resource & Ecosystems_IJMUIDEN	other	uni	NL323	0	43	90	0	0	0	0					3.7612	4.49981	ACES Academic Center Evidence Based Sports Medicine	AMSTERDAM	IMARES WUR Institute Marine Resource & Ecosystems	IJMUIDEN	0	0	0	0	0	0	0	0	0	0	0	0	1	0	0	0	0	NL329NL323	1	3870	8.26101
ACES Academic Center Evidence Based Sports Medicine_AMSTERDAM	medical	health	NL329	IMARES WUR Institute Marine Resource & Ecosystems_YERSEKE	other	uni	NL342	0	43	16	0	0	0	0					3.7612	2.77259	ACES Academic Center Evidence Based Sports Medicine	AMSTERDAM	IMARES WUR Institute Marine Resource & Ecosystems	YERSEKE	0	0	0	0	0	0	0	0	0	0	0	0	1	0	0	0	0	NL329NL342	0	688	6.53379
ACES Academic Center Evidence Based Sports Medicine_AMSTERDAM	medical	health	NL329	ING Bank_AMSTERDAM	other	industry	NL329	0	43	396	1	0	0	0	NL329				3.7612	5.98141	ACES Academic Center Evidence Based Sports Medicine	AMSTERDAM	ING Bank	AMSTERDAM	0	0	0	0	0	0	0	0	0	0	1	0	0	0	0	0	0	NL329NL329	0	17028	9.74261
ACES Academic Center Evidence Based Sports Medicine_AMSTERDAM	medical	health	NL329	INNOVA_AMERSFOORT	medical	health	NL310	0	43	6	0	1	0	1		health		medical	3.7612	1.79176	ACES Academic Center Evidence Based Sports Medicine	AMSTERDAM	INNOVA	AMERSFOORT	1	0	0	0	0	0	0	0	0	0	0	0	0	0	0	0	1	NL329NL310	1	258	5.55296
ACES Academic Center Evidence Based Sports Medicine_AMSTERDAM	medical	health	NL329	IQ Prod BV_GRONINGEN	medical	industry	NL113	0	43	3	0	0	0	1				medical	3.7612	1.09861	ACES Academic Center Evidence Based Sports Medicine	AMSTERDAM	IQ Prod BV	GRONINGEN	0	0	0	0	0	0	0	0	0	0	1	0	0	0	0	0	1	NL329NL113	0	129	4.85981
ACES Academic Center Evidence Based Sports Medicine_AMSTERDAM	medical	health	NL329	ISA Pharmaceuticals_LEIDEN	medical	industry	NL337	0	43	15	0	0	0	1				medical	3.7612	2.70805	ACES Academic Center Evidence Based Sports Medicine	AMSTERDAM	ISA Pharmaceuticals	LEIDEN	0	0	0	0	0	0	0	0	0	0	1	0	0	0	0	0	1	NL329NL337	1	645	6.46925
ACES Academic Center Evidence Based Sports Medicine_AMSTERDAM	medical	health	NL329	ISRIC World Soil Information_WAGENINGEN	other	pro	NL221	0	43	22	0	0	0	0					3.7612	3.09104	ACES Academic Center Evidence Based Sports Medicine	AMSTERDAM	ISRIC World Soil Information	WAGENINGEN	0	0	0	0	0	0	1	0	0	0	0	0	0	0	0	0	0	NL329NL221	0	946	6.85224
ACES Academic Center Evidence Based Sports Medicine_AMSTERDAM	medical	health	NL329	IVO Addict Res Inst_ROTTERDAM	medical	health	NL33C	0	43	12	0	1	0	1		health		medical	3.7612	2.48491	ACES Academic Center Evidence Based Sports Medicine	AMSTERDAM	IVO Addict Res Inst	ROTTERDAM	1	0	0	0	0	0	0	0	0	0	0	0	0	0	0	0	1	NL329NL33C	0	516	6.24611
ACES Academic Center Evidence Based Sports Medicine_AMSTERDAM	medical	health	NL329	IVO Addict Res Inst_THE HAGUE	medical	health	NL332	0	43	5	0	1	0	1		health		medical	3.7612	1.60944	ACES Academic Center Evidence Based Sports Medicine	AMSTERDAM	IVO Addict Res Inst	THE HAGUE	1	0	0	0	0	0	0	0	0	0	0	0	0	0	0	0	1	NL329NL332	0	215	5.37064
ACES Academic Center Evidence Based Sports Medicine_AMSTERDAM	medical	health	NL329	IWAL Institute_AMSTERDAM	other	industry	NL329	0	43	8	1	0	0	0	NL329				3.7612	2.07944	ACES Academic Center Evidence Based Sports Medicine	AMSTERDAM	IWAL Institute	AMSTERDAM	0	0	0	0	0	0	0	0	0	0	1	0	0	0	0	0	0	NL329NL329	0	344	5.84064
ACES Academic Center Evidence Based Sports Medicine_AMSTERDAM	medical	health	NL329	Ijsselland Hospital_CAPELLE AAN DEN IJSSEL	medical	health	NL33C	0	43	43	0	1	0	1		health		medical	3.7612	3.7612	ACES Academic Center Evidence Based Sports Medicine	AMSTERDAM	Ijsselland Hospital	CAPELLE AAN DEN IJSSEL	1	0	0	0	0	0	0	0	0	0	0	0	0	0	0	0	1	NL329NL33C	0	1849	7.5224
ACES Academic Center Evidence Based Sports Medicine_AMSTERDAM	medical	health	NL329	Ild Care Fdn_EDE	medical	health	NL221	0	43	7	0	1	0	1		health		medical	3.7612	1.94591	ACES Academic Center Evidence Based Sports Medicine	AMSTERDAM	Ild Care Fdn	EDE	1	0	0	0	0	0	0	0	0	0	0	0	0	0	0	0	1	NL329NL221	0	301	5.70711
ACES Academic Center Evidence Based Sports Medicine_AMSTERDAM	medical	health	NL329	Indigo_UTRECHT	medical	health	NL310	0	43	2	0	1	0	1		health		medical	3.7612	0.693147	ACES Academic Center Evidence Based Sports Medicine	AMSTERDAM	Indigo	UTRECHT	1	0	0	0	0	0	0	0	0	0	0	0	0	0	0	0	1	NL329NL310	1	86	4.45435
ACES Academic Center Evidence Based Sports Medicine_AMSTERDAM	medical	health	NL329	Inholland University of Applied Sciences_AMSTERDAM	other	uni	NL329	0	43	38	1	0	0	0	NL329				3.7612	3.63759	ACES Academic Center Evidence Based Sports Medicine	AMSTERDAM	Inholland University of Applied Sciences	AMSTERDAM	0	0	0	0	0	0	0	0	0	0	0	0	1	0	0	0	0	NL329NL329	0	1634	7.39879
ACES Academic Center Evidence Based Sports Medicine_AMSTERDAM	medical	health	NL329	Inholland University of Applied Sciences_HAARLEM	other	uni	NL324	0	43	12	0	0	0	0					3.7612	2.48491	ACES Academic Center Evidence Based Sports Medicine	AMSTERDAM	Inholland University of Applied Sciences	HAARLEM	0	0	0	0	0	0	0	0	0	0	0	0	1	0	0	0	0	NL329NL324	1	516	6.24611
ACES Academic Center Evidence Based Sports Medicine_AMSTERDAM	medical	health	NL329	Inreda Diabetes BV_GOOR	medical	industry	NL213	0	43	5	0	0	0	1				medical	3.7612	1.60944	ACES Academic Center Evidence Based Sports Medicine	AMSTERDAM	Inreda Diabetes BV	GOOR	0	0	0	0	0	0	0	0	0	0	1	0	0	0	0	0	1	NL329NL213	0	215	5.37064
ACES Academic Center Evidence Based Sports Medicine_AMSTERDAM	medical	health	NL329	Inspectorate Health Care_HEERLEN	medical	gov	NL423	0	43	1	0	0	0	1				medical	3.7612	0	ACES Academic Center Evidence Based Sports Medicine	AMSTERDAM	Inspectorate Health Care	HEERLEN	0	0	0	0	0	0	0	0	0	0	0	0	0	0	1	0	1	NL329NL423	0	43	3.7612
ACES Academic Center Evidence Based Sports Medicine_AMSTERDAM	medical	health	NL329	Inspectorate Health Care_THE HAGUE	medical	gov	NL332	0	43	17	0	0	0	1				medical	3.7612	2.83321	ACES Academic Center Evidence Based Sports Medicine	AMSTERDAM	Inspectorate Health Care	THE HAGUE	0	0	0	0	0	0	0	0	0	0	0	0	0	0	1	0	1	NL329NL332	0	731	6.59441
ACES Academic Center Evidence Based Sports Medicine_AMSTERDAM	medical	health	NL329	Inspectorate Health Care_UTRECHT	medical	gov	NL310	0	43	41	0	0	0	1				medical	3.7612	3.71357	ACES Academic Center Evidence Based Sports Medicine	AMSTERDAM	Inspectorate Health Care	UTRECHT	0	0	0	0	0	0	0	0	0	0	0	0	0	0	1	0	1	NL329NL310	1	1763	7.47477
ACES Academic Center Evidence Based Sports Medicine_AMSTERDAM	medical	health	NL329	Inspectorate Social Domain_UTRECHT	other	gov	NL310	0	43	1	0	0	0	0					3.7612	0	ACES Academic Center Evidence Based Sports Medicine	AMSTERDAM	Inspectorate Social Domain	UTRECHT	0	0	0	0	0	0	0	0	0	0	0	0	0	0	1	0	0	NL329NL310	1	43	3.7612
ACES Academic Center Evidence Based Sports Medicine_AMSTERDAM	medical	health	NL329	Institute for Evidence-Based Medicine for Old Age_LEIDEN	medical	health	NL337	0	43	23	0	1	0	1		health		medical	3.7612	3.13549	ACES Academic Center Evidence Based Sports Medicine	AMSTERDAM	Institute for Evidence-Based Medicine for Old Age	LEIDEN	1	0	0	0	0	0	0	0	0	0	0	0	0	0	0	0	1	NL329NL337	1	989	6.89669
ACES Academic Center Evidence Based Sports Medicine_AMSTERDAM	medical	health	NL329	Institute for Road Safety Research (SWOV)_THE HAGUE	other	pro	NL332	0	43	21	0	0	0	0					3.7612	3.04452	ACES Academic Center Evidence Based Sports Medicine	AMSTERDAM	Institute for Road Safety Research (SWOV)	THE HAGUE	0	0	0	0	0	0	1	0	0	0	0	0	0	0	0	0	0	NL329NL332	0	903	6.80572
ACES Academic Center Evidence Based Sports Medicine_AMSTERDAM	medical	health	NL329	Instruments Europe BVital_GRONINGEN	engineering	industry	NL113	0	43	2	0	0	0	0					3.7612	0.693147	ACES Academic Center Evidence Based Sports Medicine	AMSTERDAM	Instruments Europe BVital	GRONINGEN	0	0	0	0	0	0	0	0	0	0	1	0	0	0	0	0	0	NL329NL113	0	86	4.45435
ACES Academic Center Evidence Based Sports Medicine_AMSTERDAM	medical	health	NL329	International Kidney Cancer Coalition_DUIVENDRECHT	medical	health	NL329	0	43	1	1	1	0	1	NL329	health		medical	3.7612	0	ACES Academic Center Evidence Based Sports Medicine	AMSTERDAM	International Kidney Cancer Coalition	DUIVENDRECHT	1	0	0	0	0	0	0	0	0	0	0	0	0	0	0	0	1	NL329NL329	0	43	3.7612
ACES Academic Center Evidence Based Sports Medicine_AMSTERDAM	medical	health	NL329	IrisZorg Addict Treatment_ARNHEM	medical	health	NL226	0	43	5	0	1	0	1		health		medical	3.7612	1.60944	ACES Academic Center Evidence Based Sports Medicine	AMSTERDAM	IrisZorg Addict Treatment	ARNHEM	1	0	0	0	0	0	0	0	0	0	0	0	0	0	0	0	1	NL329NL226	0	215	5.37064
ACES Academic Center Evidence Based Sports Medicine_AMSTERDAM	medical	health	NL329	Isala Ziekenhuis_ZWOLLE	medical	health	NL211	0	43	589	0	1	0	1		health		medical	3.7612	6.37843	ACES Academic Center Evidence Based Sports Medicine	AMSTERDAM	Isala Ziekenhuis	ZWOLLE	1	0	0	0	0	0	0	0	0	0	0	0	0	0	0	0	1	NL329NL211	0	25327	10.1396
ACES Academic Center Evidence Based Sports Medicine_AMSTERDAM	medical	health	NL329	Janssen_LEIDEN	medical	industry	NL337	0	43	115	0	0	0	1				medical	3.7612	4.74493	ACES Academic Center Evidence Based Sports Medicine	AMSTERDAM	Janssen	LEIDEN	0	0	0	0	0	0	0	0	0	0	1	0	0	0	0	0	1	NL329NL337	1	4945	8.50613
ACES Academic Center Evidence Based Sports Medicine_AMSTERDAM	medical	health	NL329	Jeroen Bosch Ziekenhuis_SHERTOGENBOSCH	medical	health	NL413	0	43	289	0	1	0	1		health		medical	3.7612	5.66643	ACES Academic Center Evidence Based Sports Medicine	AMSTERDAM	Jeroen Bosch Ziekenhuis	SHERTOGENBOSCH	1	0	0	0	0	0	0	0	0	0	0	0	0	0	0	0	1	NL329NL413	0	12427	9.42763
ACES Academic Center Evidence Based Sports Medicine_AMSTERDAM	medical	health	NL329	Joep Lange Instituut_AMSTERDAM	medical	health	NL329	0	43	4	1	1	0	1	NL329	health		medical	3.7612	1.38629	ACES Academic Center Evidence Based Sports Medicine	AMSTERDAM	Joep Lange Instituut	AMSTERDAM	1	0	0	0	0	0	0	0	0	0	0	0	0	0	0	0	1	NL329NL329	0	172	5.14749
ACES Academic Center Evidence Based Sports Medicine_AMSTERDAM	medical	health	NL329	Johnson & Johnson_LEIDEN	medical	industry	NL337	0	43	27	0	0	0	1				medical	3.7612	3.29584	ACES Academic Center Evidence Based Sports Medicine	AMSTERDAM	Johnson & Johnson	LEIDEN	0	0	0	0	0	0	0	0	0	0	1	0	0	0	0	0	1	NL329NL337	1	1161	7.05704
ACES Academic Center Evidence Based Sports Medicine_AMSTERDAM	medical	health	NL329	Joint Institute for VLBI ERIC_DWINGELOO	other	pro	NL133	0	43	56	0	0	0	0					3.7612	4.02535	ACES Academic Center Evidence Based Sports Medicine	AMSTERDAM	Joint Institute for VLBI ERIC	DWINGELOO	0	0	0	0	0	0	1	0	0	0	0	0	0	0	0	0	0	NL329NL133	0	2408	7.78655
ACES Academic Center Evidence Based Sports Medicine_AMSTERDAM	medical	health	NL329	Jongejan Risk Management Consulting BV_DELFT	engineering	industry	NL333	0	43	2	0	0	0	0					3.7612	0.693147	ACES Academic Center Evidence Based Sports Medicine	AMSTERDAM	Jongejan Risk Management Consulting BV	DELFT	0	0	0	0	0	0	0	0	0	0	1	0	0	0	0	0	0	NL329NL333	0	86	4.45435
ACES Academic Center Evidence Based Sports Medicine_AMSTERDAM	medical	health	NL329	Julius Clinic_ZEIST	medical	health	NL310	0	43	11	0	1	0	1		health		medical	3.7612	2.3979	ACES Academic Center Evidence Based Sports Medicine	AMSTERDAM	Julius Clinic	ZEIST	1	0	0	0	0	0	0	0	0	0	0	0	0	0	0	0	1	NL329NL310	1	473	6.1591
ACES Academic Center Evidence Based Sports Medicine_AMSTERDAM	medical	health	NL329	KEYGENE NV_WAGENINGEN	engineering	industry	NL221	0	43	33	0	0	0	0					3.7612	3.49651	ACES Academic Center Evidence Based Sports Medicine	AMSTERDAM	KEYGENE NV	WAGENINGEN	0	0	0	0	0	0	0	0	0	0	1	0	0	0	0	0	0	NL329NL221	0	1419	7.25771
ACES Academic Center Evidence Based Sports Medicine_AMSTERDAM	medical	health	NL329	KIT Royal Tropical Institute_AMSTERDAM	other	pro	NL329	0	43	93	1	0	0	0	NL329				3.7612	4.5326	ACES Academic Center Evidence Based Sports Medicine	AMSTERDAM	KIT Royal Tropical Institute	AMSTERDAM	0	0	0	0	0	0	1	0	0	0	0	0	0	0	0	0	0	NL329NL329	0	3999	8.2938
ACES Academic Center Evidence Based Sports Medicine_AMSTERDAM	medical	health	NL329	KLM Health Service_SCHIPHOL	medical	industry	NL329	0	43	4	1	0	0	1	NL329			medical	3.7612	1.38629	ACES Academic Center Evidence Based Sports Medicine	AMSTERDAM	KLM Health Service	SCHIPHOL	0	0	0	0	0	0	0	0	0	0	1	0	0	0	0	0	1	NL329NL329	0	172	5.14749
ACES Academic Center Evidence Based Sports Medicine_AMSTERDAM	medical	health	NL329	KLM_AMSTERDAM	other	industry	NL329	0	43	2	1	0	0	0	NL329				3.7612	0.693147	ACES Academic Center Evidence Based Sports Medicine	AMSTERDAM	KLM	AMSTERDAM	0	0	0	0	0	0	0	0	0	0	1	0	0	0	0	0	0	NL329NL329	0	86	4.45435
ACES Academic Center Evidence Based Sports Medicine_AMSTERDAM	medical	health	NL329	KNCV Tuberculosis Foundation_THE HAGUE	medical	health	NL332	0	43	77	0	1	0	1		health		medical	3.7612	4.34381	ACES Academic Center Evidence Based Sports Medicine	AMSTERDAM	KNCV Tuberculosis Foundation	THE HAGUE	1	0	0	0	0	0	0	0	0	0	0	0	0	0	0	0	1	NL329NL332	0	3311	8.10501
ACES Academic Center Evidence Based Sports Medicine_AMSTERDAM	medical	health	NL329	KNMP_THE HAGUE	medical	health	NL332	0	43	31	0	1	0	1		health		medical	3.7612	3.43399	ACES Academic Center Evidence Based Sports Medicine	AMSTERDAM	KNMP	THE HAGUE	1	0	0	0	0	0	0	0	0	0	0	0	0	0	0	0	1	NL329NL332	0	1333	7.19519
ACES Academic Center Evidence Based Sports Medicine_AMSTERDAM	medical	health	NL329	KNMT_UTRECHT	medical	health	NL310	0	43	2	0	1	0	1		health		medical	3.7612	0.693147	ACES Academic Center Evidence Based Sports Medicine	AMSTERDAM	KNMT	UTRECHT	1	0	0	0	0	0	0	0	0	0	0	0	0	0	0	0	1	NL329NL310	1	86	4.45435
ACES Academic Center Evidence Based Sports Medicine_AMSTERDAM	medical	health	NL329	KWR Watercycle Research Institute_NIEUWEGEIN	other	pro	NL310	0	43	155	0	0	0	0					3.7612	5.04343	ACES Academic Center Evidence Based Sports Medicine	AMSTERDAM	KWR Watercycle Research Institute	NIEUWEGEIN	0	0	0	0	0	0	1	0	0	0	0	0	0	0	0	0	0	NL329NL310	1	6665	8.80463
ACES Academic Center Evidence Based Sports Medicine_AMSTERDAM	medical	health	NL329	Kalorama Fdn_BEEK UBBERGEN	medical	health	NL423	0	43	8	0	1	0	1		health		medical	3.7612	2.07944	ACES Academic Center Evidence Based Sports Medicine	AMSTERDAM	Kalorama Fdn	BEEK UBBERGEN	1	0	0	0	0	0	0	0	0	0	0	0	0	0	0	0	1	NL329NL423	0	344	5.84064
ACES Academic Center Evidence Based Sports Medicine_AMSTERDAM	medical	health	NL329	Kalorama Fdn_NIJMEGEN	medical	health	NL226	0	43	1	0	1	0	1		health		medical	3.7612	0	ACES Academic Center Evidence Based Sports Medicine	AMSTERDAM	Kalorama Fdn	NIJMEGEN	1	0	0	0	0	0	0	0	0	0	0	0	0	0	0	0	1	NL329NL226	0	43	3.7612
ACES Academic Center Evidence Based Sports Medicine_AMSTERDAM	medical	health	NL329	Kelp Marine Research_HOORN	engineering	industry	NL321	0	43	8	0	0	0	0					3.7612	2.07944	ACES Academic Center Evidence Based Sports Medicine	AMSTERDAM	Kelp Marine Research	HOORN	0	0	0	0	0	0	0	0	0	0	1	0	0	0	0	0	0	NL329NL321	1	344	5.84064
ACES Academic Center Evidence Based Sports Medicine_AMSTERDAM	medical	health	NL329	KenVak_HEERLEN	medical	health	NL423	0	43	6	0	1	0	1		health		medical	3.7612	1.79176	ACES Academic Center Evidence Based Sports Medicine	AMSTERDAM	KenVak	HEERLEN	1	0	0	0	0	0	0	0	0	0	0	0	0	0	0	0	1	NL329NL423	0	258	5.55296
ACES Academic Center Evidence Based Sports Medicine_AMSTERDAM	medical	health	NL329	Kentalis_GRONINGEN	medical	health	NL113	0	43	1	0	1	0	1		health		medical	3.7612	0	ACES Academic Center Evidence Based Sports Medicine	AMSTERDAM	Kentalis	GRONINGEN	1	0	0	0	0	0	0	0	0	0	0	0	0	0	0	0	1	NL329NL113	0	43	3.7612
ACES Academic Center Evidence Based Sports Medicine_AMSTERDAM	medical	health	NL329	Kentalis_ST MICHIELSGESTEL	medical	health	NL413	0	43	21	0	1	0	1		health		medical	3.7612	3.04452	ACES Academic Center Evidence Based Sports Medicine	AMSTERDAM	Kentalis	ST MICHIELSGESTEL	1	0	0	0	0	0	0	0	0	0	0	0	0	0	0	0	1	NL329NL413	0	903	6.80572
ACES Academic Center Evidence Based Sports Medicine_AMSTERDAM	medical	health	NL329	Khondrion BV_NIJMEGEN	medical	industry	NL226	0	43	6	0	0	0	1				medical	3.7612	1.79176	ACES Academic Center Evidence Based Sports Medicine	AMSTERDAM	Khondrion BV	NIJMEGEN	0	0	0	0	0	0	0	0	0	0	1	0	0	0	0	0	1	NL329NL226	0	258	5.55296
ACES Academic Center Evidence Based Sports Medicine_AMSTERDAM	medical	health	NL329	Klimmendaal Rehabilitation Centre_ARNHEM	medical	health	NL226	0	43	10	0	1	0	1		health		medical	3.7612	2.30259	ACES Academic Center Evidence Based Sports Medicine	AMSTERDAM	Klimmendaal Rehabilitation Centre	ARNHEM	1	0	0	0	0	0	0	0	0	0	0	0	0	0	0	0	1	NL329NL226	0	430	6.06379
ACES Academic Center Evidence Based Sports Medicine_AMSTERDAM	medical	health	NL329	Kuros BioSci BV_BILTHOVEN	medical	industry	NL310	0	43	2	0	0	0	1				medical	3.7612	0.693147	ACES Academic Center Evidence Based Sports Medicine	AMSTERDAM	Kuros BioSci BV	BILTHOVEN	0	0	0	0	0	0	0	0	0	0	1	0	0	0	0	0	1	NL329NL310	1	86	4.45435
ACES Academic Center Evidence Based Sports Medicine_AMSTERDAM	medical	health	NL329	LM Wind Power R&D_HEERHUGOWAARD	engineering	industry	NL328	0	43	2	0	0	0	0					3.7612	0.693147	ACES Academic Center Evidence Based Sports Medicine	AMSTERDAM	LM Wind Power R&D	HEERHUGOWAARD	0	0	0	0	0	0	0	0	0	0	1	0	0	0	0	0	0	NL329NL328	1	86	4.45435
ACES Academic Center Evidence Based Sports Medicine_AMSTERDAM	medical	health	NL329	LRCB Dutch Expert Ctr Screening_NIJMEGEN	medical	health	NL226	0	43	31	0	1	0	1		health		medical	3.7612	3.43399	ACES Academic Center Evidence Based Sports Medicine	AMSTERDAM	LRCB Dutch Expert Ctr Screening	NIJMEGEN	1	0	0	0	0	0	0	0	0	0	0	0	0	0	0	0	1	NL329NL226	0	1333	7.19519
ACES Academic Center Evidence Based Sports Medicine_AMSTERDAM	medical	health	NL329	LUMICKS BV_AMSTERDAM	engineering	industry	NL329	0	43	8	1	0	0	0	NL329				3.7612	2.07944	ACES Academic Center Evidence Based Sports Medicine	AMSTERDAM	LUMICKS BV	AMSTERDAM	0	0	0	0	0	0	0	0	0	0	1	0	0	0	0	0	0	NL329NL329	0	344	5.84064
ACES Academic Center Evidence Based Sports Medicine_AMSTERDAM	medical	health	NL329	Langerhans Medical Research Group_OMMEN	medical	health	NL211	0	43	4	0	1	0	1		health		medical	3.7612	1.38629	ACES Academic Center Evidence Based Sports Medicine	AMSTERDAM	Langerhans Medical Research Group	OMMEN	1	0	0	0	0	0	0	0	0	0	0	0	0	0	0	0	1	NL329NL211	0	172	5.14749
ACES Academic Center Evidence Based Sports Medicine_AMSTERDAM	medical	health	NL329	Langerhans Medical Research Group_ZWOLLE	medical	health	NL211	0	43	19	0	1	0	1		health		medical	3.7612	2.94444	ACES Academic Center Evidence Based Sports Medicine	AMSTERDAM	Langerhans Medical Research Group	ZWOLLE	1	0	0	0	0	0	0	0	0	0	0	0	0	0	0	0	1	NL329NL211	0	817	6.70564
ACES Academic Center Evidence Based Sports Medicine_AMSTERDAM	medical	health	NL329	Laurentius Hospital_ROERMOND	medical	health	NL422	0	43	36	0	1	0	1		health		medical	3.7612	3.58352	ACES Academic Center Evidence Based Sports Medicine	AMSTERDAM	Laurentius Hospital	ROERMOND	1	0	0	0	0	0	0	0	0	0	0	0	0	0	0	0	1	NL329NL422	0	1548	7.34472
ACES Academic Center Evidence Based Sports Medicine_AMSTERDAM	medical	health	NL329	Leavo BV_DELFT	engineering	industry	NL333	0	43	3	0	0	0	0					3.7612	1.09861	ACES Academic Center Evidence Based Sports Medicine	AMSTERDAM	Leavo BV	DELFT	0	0	0	0	0	0	0	0	0	0	1	0	0	0	0	0	0	NL329NL333	0	129	4.85981
ACES Academic Center Evidence Based Sports Medicine_AMSTERDAM	medical	health	NL329	Leiden University Medical Center_LEIDEN	medical	uni	NL337	0	43	856	0	0	0	1				medical	3.7612	6.75227	ACES Academic Center Evidence Based Sports Medicine	AMSTERDAM	Leiden University Medical Center	LEIDEN	0	0	0	0	0	0	0	0	0	0	0	0	1	0	0	0	1	NL329NL337	1	36808	10.5135
ACES Academic Center Evidence Based Sports Medicine_AMSTERDAM	medical	health	NL329	Leiden University_LEIDEN	other	uni	NL337	0	43	12019	0	0	0	0					3.7612	9.39424	ACES Academic Center Evidence Based Sports Medicine	AMSTERDAM	Leiden University	LEIDEN	0	0	0	0	0	0	0	0	0	0	0	0	1	0	0	0	0	NL329NL337	1	516817	13.1554
ACES Academic Center Evidence Based Sports Medicine_AMSTERDAM	medical	health	NL329	Leiden University_THE HAGUE	other	uni	NL332	0	43	36	0	0	0	0					3.7612	3.58352	ACES Academic Center Evidence Based Sports Medicine	AMSTERDAM	Leiden University	THE HAGUE	0	0	0	0	0	0	0	0	0	0	0	0	1	0	0	0	0	NL329NL332	0	1548	7.34472
ACES Academic Center Evidence Based Sports Medicine_AMSTERDAM	medical	health	NL329	Leijpark Rehabilitation Center_TILBURG	medical	health	NL412	0	43	3	0	1	0	1		health		medical	3.7612	1.09861	ACES Academic Center Evidence Based Sports Medicine	AMSTERDAM	Leijpark Rehabilitation Center	TILBURG	1	0	0	0	0	0	0	0	0	0	0	0	0	0	0	0	1	NL329NL412	0	129	4.85981
ACES Academic Center Evidence Based Sports Medicine_AMSTERDAM	medical	health	NL329	Lentis_GRONINGEN	medical	health	NL113	0	43	42	0	1	0	1		health		medical	3.7612	3.73767	ACES Academic Center Evidence Based Sports Medicine	AMSTERDAM	Lentis	GRONINGEN	1	0	0	0	0	0	0	0	0	0	0	0	0	0	0	0	1	NL329NL113	0	1806	7.49887
ACES Academic Center Evidence Based Sports Medicine_AMSTERDAM	medical	health	NL329	Lentis_ZUIDLAREN	medical	health	NL131	0	43	6	0	1	0	1		health		medical	3.7612	1.79176	ACES Academic Center Evidence Based Sports Medicine	AMSTERDAM	Lentis	ZUIDLAREN	1	0	0	0	0	0	0	0	0	0	0	0	0	0	0	0	1	NL329NL131	0	258	5.55296
ACES Academic Center Evidence Based Sports Medicine_AMSTERDAM	medical	health	NL329	Leo Kannerhuis Center for Autism_AMSTERDAM	medical	health	NL329	0	43	5	1	1	0	1	NL329	health		medical	3.7612	1.60944	ACES Academic Center Evidence Based Sports Medicine	AMSTERDAM	Leo Kannerhuis Center for Autism	AMSTERDAM	1	0	0	0	0	0	0	0	0	0	0	0	0	0	0	0	1	NL329NL329	0	215	5.37064
ACES Academic Center Evidence Based Sports Medicine_AMSTERDAM	medical	health	NL329	Leo Kannerhuis Center for Autism_DOORWERTH	medical	health	NL226	0	43	9	0	1	0	1		health		medical	3.7612	2.19722	ACES Academic Center Evidence Based Sports Medicine	AMSTERDAM	Leo Kannerhuis Center for Autism	DOORWERTH	1	0	0	0	0	0	0	0	0	0	0	0	0	0	0	0	1	NL329NL226	0	387	5.95842
ACES Academic Center Evidence Based Sports Medicine_AMSTERDAM	medical	health	NL329	Lettinga Associates Foundation LeAF_WAGENINGEN	medical	health	NL221	0	43	2	0	1	0	1		health		medical	3.7612	0.693147	ACES Academic Center Evidence Based Sports Medicine	AMSTERDAM	Lettinga Associates Foundation LeAF	WAGENINGEN	1	0	0	0	0	0	0	0	0	0	0	0	0	0	0	0	1	NL329NL221	0	86	4.45435
ACES Academic Center Evidence Based Sports Medicine_AMSTERDAM	medical	health	NL329	Libra Rehabilitation_EINDHOVEN	medical	health	NL414	0	43	15	0	1	0	1		health		medical	3.7612	2.70805	ACES Academic Center Evidence Based Sports Medicine	AMSTERDAM	Libra Rehabilitation	EINDHOVEN	1	0	0	0	0	0	0	0	0	0	0	0	0	0	0	0	1	NL329NL414	0	645	6.46925
ACES Academic Center Evidence Based Sports Medicine_AMSTERDAM	medical	health	NL329	Libra Rehabilitation_TILBURG	medical	health	NL412	0	43	4	0	1	0	1		health		medical	3.7612	1.38629	ACES Academic Center Evidence Based Sports Medicine	AMSTERDAM	Libra Rehabilitation	TILBURG	1	0	0	0	0	0	0	0	0	0	0	0	0	0	0	0	1	NL329NL412	0	172	5.14749
ACES Academic Center Evidence Based Sports Medicine_AMSTERDAM	medical	health	NL329	Limburg Brain Injury Ctr_MAASTRICHT	medical	health	NL423	0	43	7	0	1	0	1		health		medical	3.7612	1.94591	ACES Academic Center Evidence Based Sports Medicine	AMSTERDAM	Limburg Brain Injury Ctr	MAASTRICHT	1	0	0	0	0	0	0	0	0	0	0	0	0	0	0	0	1	NL329NL423	0	301	5.70711
ACES Academic Center Evidence Based Sports Medicine_AMSTERDAM	medical	health	NL329	Louis Bolk Institute_BUNNIK	other	pro	NL310	0	43	18	0	0	0	0					3.7612	2.89037	ACES Academic Center Evidence Based Sports Medicine	AMSTERDAM	Louis Bolk Institute	BUNNIK	0	0	0	0	0	0	1	0	0	0	0	0	0	0	0	0	0	NL329NL310	1	774	6.65157
ACES Academic Center Evidence Based Sports Medicine_AMSTERDAM	medical	health	NL329	Louis Bolk Institute_DRIEBERGEN	other	pro	NL310	0	43	20	0	0	0	0					3.7612	2.99573	ACES Academic Center Evidence Based Sports Medicine	AMSTERDAM	Louis Bolk Institute	DRIEBERGEN	0	0	0	0	0	0	1	0	0	0	0	0	0	0	0	0	0	NL329NL310	1	860	6.75693
ACES Academic Center Evidence Based Sports Medicine_AMSTERDAM	medical	health	NL329	Lygature_LEIDEN	medical	health	NL337	0	43	1	0	1	0	1		health		medical	3.7612	0	ACES Academic Center Evidence Based Sports Medicine	AMSTERDAM	Lygature	LEIDEN	1	0	0	0	0	0	0	0	0	0	0	0	0	0	0	0	1	NL329NL337	1	43	3.7612
ACES Academic Center Evidence Based Sports Medicine_AMSTERDAM	medical	health	NL329	Lygature_UTRECHT	medical	health	NL310	0	43	11	0	1	0	1		health		medical	3.7612	2.3979	ACES Academic Center Evidence Based Sports Medicine	AMSTERDAM	Lygature	UTRECHT	1	0	0	0	0	0	0	0	0	0	0	0	0	0	0	0	1	NL329NL310	1	473	6.1591
ACES Academic Center Evidence Based Sports Medicine_AMSTERDAM	medical	health	NL329	MCCC_MAASTRICHT	other	industry	NL423	0	43	1	0	0	0	0					3.7612	0	ACES Academic Center Evidence Based Sports Medicine	AMSTERDAM	MCCC	MAASTRICHT	0	0	0	0	0	0	0	0	0	0	1	0	0	0	0	0	0	NL329NL423	0	43	3.7612
ACES Academic Center Evidence Based Sports Medicine_AMSTERDAM	medical	health	NL329	MCROBERTS BV_THE HAGUE	medical	industry	NL332	0	43	15	0	0	0	1				medical	3.7612	2.70805	ACES Academic Center Evidence Based Sports Medicine	AMSTERDAM	MCROBERTS BV	THE HAGUE	0	0	0	0	0	0	0	0	0	0	1	0	0	0	0	0	1	NL329NL332	0	645	6.46925
ACES Academic Center Evidence Based Sports Medicine_AMSTERDAM	medical	health	NL329	MEDIS BV_LEIDEN	medical	industry	NL337	0	43	16	0	0	0	1				medical	3.7612	2.77259	ACES Academic Center Evidence Based Sports Medicine	AMSTERDAM	MEDIS BV	LEIDEN	0	0	0	0	0	0	0	0	0	0	1	0	0	0	0	0	1	NL329NL337	1	688	6.53379
ACES Academic Center Evidence Based Sports Medicine_AMSTERDAM	medical	health	NL329	MSD_OSS	medical	industry	NL413	0	43	19	0	0	0	1				medical	3.7612	2.94444	ACES Academic Center Evidence Based Sports Medicine	AMSTERDAM	MSD	OSS	0	0	0	0	0	0	0	0	0	0	1	0	0	0	0	0	1	NL329NL413	0	817	6.70564
ACES Academic Center Evidence Based Sports Medicine_AMSTERDAM	medical	health	NL329	Maasstad Ziekenhuis_ROTTERDAM	medical	health	NL33C	0	43	321	0	1	0	1		health		medical	3.7612	5.77144	ACES Academic Center Evidence Based Sports Medicine	AMSTERDAM	Maasstad Ziekenhuis	ROTTERDAM	1	0	0	0	0	0	0	0	0	0	0	0	0	0	0	0	1	NL329NL33C	0	13803	9.53264
ACES Academic Center Evidence Based Sports Medicine_AMSTERDAM	medical	health	NL329	Maastricht University Medical Centre_HEEZE	medical	uni	NL414	0	43	145	0	0	0	1				medical	3.7612	4.97673	ACES Academic Center Evidence Based Sports Medicine	AMSTERDAM	Maastricht University Medical Centre	HEEZE	0	0	0	0	0	0	0	0	0	0	0	0	1	0	0	0	1	NL329NL414	0	6235	8.73793
ACES Academic Center Evidence Based Sports Medicine_AMSTERDAM	medical	health	NL329	Maastricht University Medical Centre_MAASTRICHT	medical	uni	NL423	0	43	1077	0	0	0	1				medical	3.7612	6.98193	ACES Academic Center Evidence Based Sports Medicine	AMSTERDAM	Maastricht University Medical Centre	MAASTRICHT	0	0	0	0	0	0	0	0	0	0	0	0	1	0	0	0	1	NL329NL423	0	46311	10.7431
ACES Academic Center Evidence Based Sports Medicine_AMSTERDAM	medical	health	NL329	Maastricht University_MAASTRICHT	other	uni	NL423	0	43	7911	0	0	0	0					3.7612	8.97601	ACES Academic Center Evidence Based Sports Medicine	AMSTERDAM	Maastricht University	MAASTRICHT	0	0	0	0	0	0	0	0	0	0	0	0	1	0	0	0	0	NL329NL423	0	340173	12.7372
ACES Academic Center Evidence Based Sports Medicine_AMSTERDAM	medical	health	NL329	Maastro Clinic_MAASTRICHT	medical	health	NL423	0	43	118	0	1	0	1		health		medical	3.7612	4.77068	ACES Academic Center Evidence Based Sports Medicine	AMSTERDAM	Maastro Clinic	MAASTRICHT	1	0	0	0	0	0	0	0	0	0	0	0	0	0	0	0	1	NL329NL423	0	5074	8.53189
ACES Academic Center Evidence Based Sports Medicine_AMSTERDAM	medical	health	NL329	Maasziekenhuis Pantein_BOXMEER	medical	health	NL413	0	43	3	0	1	0	1		health		medical	3.7612	1.09861	ACES Academic Center Evidence Based Sports Medicine	AMSTERDAM	Maasziekenhuis Pantein	BOXMEER	1	0	0	0	0	0	0	0	0	0	0	0	0	0	0	0	1	NL329NL413	0	129	4.85981
ACES Academic Center Evidence Based Sports Medicine_AMSTERDAM	medical	health	NL329	Marente_LEIDEN	medical	health	NL337	0	43	1	0	1	0	1		health		medical	3.7612	0	ACES Academic Center Evidence Based Sports Medicine	AMSTERDAM	Marente	LEIDEN	1	0	0	0	0	0	0	0	0	0	0	0	0	0	0	0	1	NL329NL337	1	43	3.7612
ACES Academic Center Evidence Based Sports Medicine_AMSTERDAM	medical	health	NL329	Marente_OEGSTGEEST	medical	health	NL337	0	43	1	0	1	0	1		health		medical	3.7612	0	ACES Academic Center Evidence Based Sports Medicine	AMSTERDAM	Marente	OEGSTGEEST	1	0	0	0	0	0	0	0	0	0	0	0	0	0	0	0	1	NL329NL337	1	43	3.7612
ACES Academic Center Evidence Based Sports Medicine_AMSTERDAM	medical	health	NL329	Mariahoeve_THE HAGUE	medical	health	NL332	0	43	5	0	1	0	1		health		medical	3.7612	1.60944	ACES Academic Center Evidence Based Sports Medicine	AMSTERDAM	Mariahoeve	THE HAGUE	1	0	0	0	0	0	0	0	0	0	0	0	0	0	0	0	1	NL329NL332	0	215	5.37064
ACES Academic Center Evidence Based Sports Medicine_AMSTERDAM	medical	health	NL329	Martini Hospital_GRONINGEN	medical	health	NL113	0	43	179	0	1	0	1		health		medical	3.7612	5.18739	ACES Academic Center Evidence Based Sports Medicine	AMSTERDAM	Martini Hospital	GRONINGEN	1	0	0	0	0	0	0	0	0	0	0	0	0	0	0	0	1	NL329NL113	0	7697	8.94859
ACES Academic Center Evidence Based Sports Medicine_AMSTERDAM	medical	health	NL329	Matchis Foundation_LEIDEN	medical	health	NL337	0	43	4	0	1	0	1		health		medical	3.7612	1.38629	ACES Academic Center Evidence Based Sports Medicine	AMSTERDAM	Matchis Foundation	LEIDEN	1	0	0	0	0	0	0	0	0	0	0	0	0	0	0	0	1	NL329NL337	1	172	5.14749
ACES Academic Center Evidence Based Sports Medicine_AMSTERDAM	medical	health	NL329	Materiomics BV_MAASTRICHT	engineering	industry	NL423	0	43	1	0	0	0	0					3.7612	0	ACES Academic Center Evidence Based Sports Medicine	AMSTERDAM	Materiomics BV	MAASTRICHT	0	0	0	0	0	0	0	0	0	0	1	0	0	0	0	0	0	NL329NL423	0	43	3.7612
ACES Academic Center Evidence Based Sports Medicine_AMSTERDAM	medical	health	NL329	Max Planck Institute for Psycholinguistics_NIJMEGEN	other	pro	NL226	0	43	285	0	0	0	0					3.7612	5.65249	ACES Academic Center Evidence Based Sports Medicine	AMSTERDAM	Max Planck Institute for Psycholinguistics	NIJMEGEN	0	0	0	0	0	0	1	0	0	0	0	0	0	0	0	0	0	NL329NL226	0	12255	9.41369
ACES Academic Center Evidence Based Sports Medicine_AMSTERDAM	medical	health	NL329	Meander Medical Centre_AMERSFOORT	medical	health	NL310	0	43	234	0	1	0	1		health		medical	3.7612	5.45532	ACES Academic Center Evidence Based Sports Medicine	AMSTERDAM	Meander Medical Centre	AMERSFOORT	1	0	0	0	0	0	0	0	0	0	0	0	0	0	0	0	1	NL329NL310	1	10062	9.21652
ACES Academic Center Evidence Based Sports Medicine_AMSTERDAM	medical	health	NL329	Medical Center Haaglanden_LEIDEN	medical	health	NL337	0	43	5	0	1	0	1		health		medical	3.7612	1.60944	ACES Academic Center Evidence Based Sports Medicine	AMSTERDAM	Medical Center Haaglanden	LEIDEN	1	0	0	0	0	0	0	0	0	0	0	0	0	0	0	0	1	NL329NL337	1	215	5.37064
ACES Academic Center Evidence Based Sports Medicine_AMSTERDAM	medical	health	NL329	Medical Center Haaglanden_THE HAGUE	medical	health	NL332	0	43	423	0	1	0	1		health		medical	3.7612	6.04737	ACES Academic Center Evidence Based Sports Medicine	AMSTERDAM	Medical Center Haaglanden	THE HAGUE	1	0	0	0	0	0	0	0	0	0	0	0	0	0	0	0	1	NL329NL332	0	18189	9.80857
ACES Academic Center Evidence Based Sports Medicine_AMSTERDAM	medical	health	NL329	Medisch Centrum Leeuwaarden_LEEUWARDEN	medical	health	NL124	0	43	318	0	1	0	1		health		medical	3.7612	5.76205	ACES Academic Center Evidence Based Sports Medicine	AMSTERDAM	Medisch Centrum Leeuwaarden	LEEUWARDEN	1	0	0	0	0	0	0	0	0	0	0	0	0	0	0	0	1	NL329NL124	0	13674	9.52325
ACES Academic Center Evidence Based Sports Medicine_AMSTERDAM	medical	health	NL329	Medisch Centrum Noord-Nederland_GRONINGEN	medical	health	NL113	0	43	2	0	1	0	1		health		medical	3.7612	0.693147	ACES Academic Center Evidence Based Sports Medicine	AMSTERDAM	Medisch Centrum Noord-Nederland	GRONINGEN	1	0	0	0	0	0	0	0	0	0	0	0	0	0	0	0	1	NL329NL113	0	86	4.45435
ACES Academic Center Evidence Based Sports Medicine_AMSTERDAM	medical	health	NL329	Medisch Spectrum Twente_ENSCHEDE	medical	health	NL213	0	43	427	0	1	0	1		health		medical	3.7612	6.05678	ACES Academic Center Evidence Based Sports Medicine	AMSTERDAM	Medisch Spectrum Twente	ENSCHEDE	1	0	0	0	0	0	0	0	0	0	0	0	0	0	0	0	1	NL329NL213	0	18361	9.81798
ACES Academic Center Evidence Based Sports Medicine_AMSTERDAM	medical	health	NL329	Melles Cornea Clinic_ROTTERDAM	medical	health	NL33C	0	43	37	0	1	0	1		health		medical	3.7612	3.61092	ACES Academic Center Evidence Based Sports Medicine	AMSTERDAM	Melles Cornea Clinic	ROTTERDAM	1	0	0	0	0	0	0	0	0	0	0	0	0	0	0	0	1	NL329NL33C	0	1591	7.37212
ACES Academic Center Evidence Based Sports Medicine_AMSTERDAM	medical	health	NL329	Micronit Microfluidics BV_ENSCHEDE	engineering	industry	NL213	0	43	5	0	0	0	0					3.7612	1.60944	ACES Academic Center Evidence Based Sports Medicine	AMSTERDAM	Micronit Microfluidics BV	ENSCHEDE	0	0	0	0	0	0	0	0	0	0	1	0	0	0	0	0	0	NL329NL213	0	215	5.37064
ACES Academic Center Evidence Based Sports Medicine_AMSTERDAM	medical	health	NL329	Military Hospital_UTRECHT	medical	health	NL310	0	43	21	0	1	0	1		health		medical	3.7612	3.04452	ACES Academic Center Evidence Based Sports Medicine	AMSTERDAM	Military Hospital	UTRECHT	1	0	0	0	0	0	0	0	0	0	0	0	0	0	0	0	1	NL329NL310	1	903	6.80572
ACES Academic Center Evidence Based Sports Medicine_AMSTERDAM	medical	health	NL329	Mimetas BV_LEIDEN	engineering	industry	NL337	0	43	19	0	0	0	0					3.7612	2.94444	ACES Academic Center Evidence Based Sports Medicine	AMSTERDAM	Mimetas BV	LEIDEN	0	0	0	0	0	0	0	0	0	0	1	0	0	0	0	0	0	NL329NL337	1	817	6.70564
ACES Academic Center Evidence Based Sports Medicine_AMSTERDAM	medical	health	NL329	Ministry of Defence_DOORN	other	gov	NL310	0	43	1	0	0	0	0					3.7612	0	ACES Academic Center Evidence Based Sports Medicine	AMSTERDAM	Ministry of Defence	DOORN	0	0	0	0	0	0	0	0	0	0	0	0	0	0	1	0	0	NL329NL310	1	43	3.7612
ACES Academic Center Evidence Based Sports Medicine_AMSTERDAM	medical	health	NL329	Ministry of Defence_LEIDEN	other	gov	NL337	0	43	2	0	0	0	0					3.7612	0.693147	ACES Academic Center Evidence Based Sports Medicine	AMSTERDAM	Ministry of Defence	LEIDEN	0	0	0	0	0	0	0	0	0	0	0	0	0	0	1	0	0	NL329NL337	1	86	4.45435
ACES Academic Center Evidence Based Sports Medicine_AMSTERDAM	medical	health	NL329	Ministry of Defence_THE HAGUE	other	gov	NL332	0	43	7	0	0	0	0					3.7612	1.94591	ACES Academic Center Evidence Based Sports Medicine	AMSTERDAM	Ministry of Defence	THE HAGUE	0	0	0	0	0	0	0	0	0	0	0	0	0	0	1	0	0	NL329NL332	0	301	5.70711
ACES Academic Center Evidence Based Sports Medicine_AMSTERDAM	medical	health	NL329	Ministry of Defence_UTRECHT	other	gov	NL310	0	43	29	0	0	0	0					3.7612	3.3673	ACES Academic Center Evidence Based Sports Medicine	AMSTERDAM	Ministry of Defence	UTRECHT	0	0	0	0	0	0	0	0	0	0	0	0	0	0	1	0	0	NL329NL310	1	1247	7.1285
ACES Academic Center Evidence Based Sports Medicine_AMSTERDAM	medical	health	NL329	Ministry of Health_THE HAGUE	medical	gov	NL332	0	43	7	0	0	0	1				medical	3.7612	1.94591	ACES Academic Center Evidence Based Sports Medicine	AMSTERDAM	Ministry of Health	THE HAGUE	0	0	0	0	0	0	0	0	0	0	0	0	0	0	1	0	1	NL329NL332	0	301	5.70711
ACES Academic Center Evidence Based Sports Medicine_AMSTERDAM	medical	health	NL329	Ministry of Infrastructure & Water_AMSTERDAM	engineering	gov	NL329	0	43	1	1	0	0	0	NL329				3.7612	0	ACES Academic Center Evidence Based Sports Medicine	AMSTERDAM	Ministry of Infrastructure & Water	AMSTERDAM	0	0	0	0	0	0	0	0	0	0	0	0	0	0	1	0	0	NL329NL329	0	43	3.7612
ACES Academic Center Evidence Based Sports Medicine_AMSTERDAM	medical	health	NL329	Ministry of Infrastructure & Water_UTRECHT	engineering	gov	NL310	0	43	5	0	0	0	0					3.7612	1.60944	ACES Academic Center Evidence Based Sports Medicine	AMSTERDAM	Ministry of Infrastructure & Water	UTRECHT	0	0	0	0	0	0	0	0	0	0	0	0	0	0	1	0	0	NL329NL310	1	215	5.37064
ACES Academic Center Evidence Based Sports Medicine_AMSTERDAM	medical	health	NL329	Ministry of Security & Justice_AMSTERDAM	other	gov	NL329	0	43	1	1	0	0	0	NL329				3.7612	0	ACES Academic Center Evidence Based Sports Medicine	AMSTERDAM	Ministry of Security & Justice	AMSTERDAM	0	0	0	0	0	0	0	0	0	0	0	0	0	0	1	0	0	NL329NL329	0	43	3.7612
ACES Academic Center Evidence Based Sports Medicine_AMSTERDAM	medical	health	NL329	Mondriaan Mental Health_HEERLEN	medical	health	NL423	0	43	18	0	1	0	1		health		medical	3.7612	2.89037	ACES Academic Center Evidence Based Sports Medicine	AMSTERDAM	Mondriaan Mental Health	HEERLEN	1	0	0	0	0	0	0	0	0	0	0	0	0	0	0	0	1	NL329NL423	0	774	6.65157
ACES Academic Center Evidence Based Sports Medicine_AMSTERDAM	medical	health	NL329	Mondriaan Mental Health_MAASTRICHT	medical	health	NL423	0	43	6	0	1	0	1		health		medical	3.7612	1.79176	ACES Academic Center Evidence Based Sports Medicine	AMSTERDAM	Mondriaan Mental Health	MAASTRICHT	1	0	0	0	0	0	0	0	0	0	0	0	0	0	0	0	1	NL329NL423	0	258	5.55296
ACES Academic Center Evidence Based Sports Medicine_AMSTERDAM	medical	health	NL329	Mutsaersstichting_VENLO	medical	health	NL421	0	43	4	0	1	0	1		health		medical	3.7612	1.38629	ACES Academic Center Evidence Based Sports Medicine	AMSTERDAM	Mutsaersstichting	VENLO	1	0	0	0	0	0	0	0	0	0	0	0	0	0	0	0	1	NL329NL421	0	172	5.14749
ACES Academic Center Evidence Based Sports Medicine_AMSTERDAM	medical	health	NL329	Máxima Medical Center_EINDHOVEN	medical	health	NL414	0	43	75	0	1	0	1		health		medical	3.7612	4.31749	ACES Academic Center Evidence Based Sports Medicine	AMSTERDAM	Máxima Medical Center	EINDHOVEN	1	0	0	0	0	0	0	0	0	0	0	0	0	0	0	0	1	NL329NL414	0	3225	8.07869
ACES Academic Center Evidence Based Sports Medicine_AMSTERDAM	medical	health	NL329	Máxima Medical Center_VELDHOVEN	medical	health	NL414	0	43	270	0	1	0	1		health		medical	3.7612	5.59842	ACES Academic Center Evidence Based Sports Medicine	AMSTERDAM	Máxima Medical Center	VELDHOVEN	1	0	0	0	0	0	0	0	0	0	0	0	0	0	0	0	1	NL329NL414	0	11610	9.35962
ACES Academic Center Evidence Based Sports Medicine_AMSTERDAM	medical	health	NL329	NIAS - Netherlands Institute for Advanced Study in the Humanities and Social Sciences NIAS_AMSTERDAM	other	pro	NL329	0	43	12	1	0	0	0	NL329				3.7612	2.48491	ACES Academic Center Evidence Based Sports Medicine	AMSTERDAM	NIAS - Netherlands Institute for Advanced Study in the Humanities and Social Sciences NIAS	AMSTERDAM	0	0	0	0	0	0	1	0	0	0	0	0	0	0	0	0	0	NL329NL329	0	516	6.24611
ACES Academic Center Evidence Based Sports Medicine_AMSTERDAM	medical	health	NL329	NIAS - Netherlands Institute for Advanced Study in the Humanities and Social Sciences NIAS_WASSENAAR	other	pro	NL332	0	43	12	0	0	0	0					3.7612	2.48491	ACES Academic Center Evidence Based Sports Medicine	AMSTERDAM	NIAS - Netherlands Institute for Advanced Study in the Humanities and Social Sciences NIAS	WASSENAAR	0	0	0	0	0	0	1	0	0	0	0	0	0	0	0	0	0	NL329NL332	0	516	6.24611
ACES Academic Center Evidence Based Sports Medicine_AMSTERDAM	medical	health	NL329	NIZO Food Research_EDE	engineering	industry	NL221	0	43	88	0	0	0	0					3.7612	4.47734	ACES Academic Center Evidence Based Sports Medicine	AMSTERDAM	NIZO Food Research	EDE	0	0	0	0	0	0	0	0	0	0	1	0	0	0	0	0	0	NL329NL221	0	3784	8.23854
ACES Academic Center Evidence Based Sports Medicine_AMSTERDAM	medical	health	NL329	NIZO Food Research_WAGENINGEN	engineering	industry	NL221	0	43	1	0	0	0	0					3.7612	0	ACES Academic Center Evidence Based Sports Medicine	AMSTERDAM	NIZO Food Research	WAGENINGEN	0	0	0	0	0	0	0	0	0	0	1	0	0	0	0	0	0	NL329NL221	0	43	3.7612
ACES Academic Center Evidence Based Sports Medicine_AMSTERDAM	medical	health	NL329	NOC NSF_ARNHEM	other	culture	NL226	0	43	7	0	0	0	0					3.7612	1.94591	ACES Academic Center Evidence Based Sports Medicine	AMSTERDAM	NOC NSF	ARNHEM	0	0	0	0	0	0	0	0	0	0	0	0	0	0	0	0	0	NL329NL226	0	301	5.70711
ACES Academic Center Evidence Based Sports Medicine_AMSTERDAM	medical	health	NL329	NSDSK_AMSTERDAM	medical	health	NL329	0	43	1	1	1	0	1	NL329	health		medical	3.7612	0	ACES Academic Center Evidence Based Sports Medicine	AMSTERDAM	NSDSK	AMSTERDAM	1	0	0	0	0	0	0	0	0	0	0	0	0	0	0	0	1	NL329NL329	0	43	3.7612
ACES Academic Center Evidence Based Sports Medicine_AMSTERDAM	medical	health	NL329	Nat Balans Limes Divergens BV_NIJMEGEN	engineering	industry	NL226	0	43	1	0	0	0	0					3.7612	0	ACES Academic Center Evidence Based Sports Medicine	AMSTERDAM	Nat Balans Limes Divergens BV	NIJMEGEN	0	0	0	0	0	0	0	0	0	0	1	0	0	0	0	0	0	NL329NL226	0	43	3.7612
ACES Academic Center Evidence Based Sports Medicine_AMSTERDAM	medical	health	NL329	National Coordination Center Travelers Health Advice LCR_AMSTERDAM	medical	health	NL329	0	43	5	1	1	0	1	NL329	health		medical	3.7612	1.60944	ACES Academic Center Evidence Based Sports Medicine	AMSTERDAM	National Coordination Center Travelers Health Advice LCR	AMSTERDAM	1	0	0	0	0	0	0	0	0	0	0	0	0	0	0	0	1	NL329NL329	0	215	5.37064
ACES Academic Center Evidence Based Sports Medicine_AMSTERDAM	medical	health	NL329	National Genome Initiative_LEIDEN	medical	health	NL337	0	43	3	0	1	0	1		health		medical	3.7612	1.09861	ACES Academic Center Evidence Based Sports Medicine	AMSTERDAM	National Genome Initiative	LEIDEN	1	0	0	0	0	0	0	0	0	0	0	0	0	0	0	0	1	NL329NL337	1	129	4.85981
ACES Academic Center Evidence Based Sports Medicine_AMSTERDAM	medical	health	NL329	National Health Care Institute_DIEMEN	medical	health	NL329	0	43	45	1	1	0	1	NL329	health		medical	3.7612	3.80666	ACES Academic Center Evidence Based Sports Medicine	AMSTERDAM	National Health Care Institute	DIEMEN	1	0	0	0	0	0	0	0	0	0	0	0	0	0	0	0	1	NL329NL329	0	1935	7.56786
ACES Academic Center Evidence Based Sports Medicine_AMSTERDAM	medical	health	NL329	National Institute for Subatomic Physics (NIKHEF)_AMSTERDAM	other	pro	NL329	0	43	720	1	0	0	0	NL329				3.7612	6.57925	ACES Academic Center Evidence Based Sports Medicine	AMSTERDAM	National Institute for Subatomic Physics (NIKHEF)	AMSTERDAM	0	0	0	0	0	0	1	0	0	0	0	0	0	0	0	0	0	NL329NL329	0	30960	10.3405
ACES Academic Center Evidence Based Sports Medicine_AMSTERDAM	medical	health	NL329	National Institute of Public Health & Environment_BILTHOVEN	medical	pro	NL310	0	43	1390	0	0	0	1				medical	3.7612	7.23706	ACES Academic Center Evidence Based Sports Medicine	AMSTERDAM	National Institute of Public Health & Environment	BILTHOVEN	0	0	0	0	0	0	1	0	0	0	0	0	0	0	0	0	1	NL329NL310	1	59770	10.9983
ACES Academic Center Evidence Based Sports Medicine_AMSTERDAM	medical	health	NL329	National Intensive Care Evaluation Foundation NICE_AMSTERDAM	medical	health	NL329	0	43	11	1	1	0	1	NL329	health		medical	3.7612	2.3979	ACES Academic Center Evidence Based Sports Medicine	AMSTERDAM	National Intensive Care Evaluation Foundation NICE	AMSTERDAM	1	0	0	0	0	0	0	0	0	0	0	0	0	0	0	0	1	NL329NL329	0	473	6.1591
ACES Academic Center Evidence Based Sports Medicine_AMSTERDAM	medical	health	NL329	National Knowledge & Advisory Center for Migrants_UTRECHT	other	pro	NL310	0	43	2	0	0	0	0					3.7612	0.693147	ACES Academic Center Evidence Based Sports Medicine	AMSTERDAM	National Knowledge & Advisory Center for Migrants	UTRECHT	0	0	0	0	0	0	1	0	0	0	0	0	0	0	0	0	0	NL329NL310	1	86	4.45435
ACES Academic Center Evidence Based Sports Medicine_AMSTERDAM	medical	health	NL329	Natural History Museum Maastricht_MAASTRICHT	other	culture	NL423	0	43	27	0	0	0	0					3.7612	3.29584	ACES Academic Center Evidence Based Sports Medicine	AMSTERDAM	Natural History Museum Maastricht	MAASTRICHT	0	0	0	0	0	0	0	0	0	0	0	0	0	0	0	0	0	NL329NL423	0	1161	7.05704
ACES Academic Center Evidence Based Sports Medicine_AMSTERDAM	medical	health	NL329	Naturalis - Netherlands Centre for Biodiversity_LEIDEN	other	pro	NL337	0	43	676	0	0	0	0					3.7612	6.51619	ACES Academic Center Evidence Based Sports Medicine	AMSTERDAM	Naturalis - Netherlands Centre for Biodiversity	LEIDEN	0	0	0	0	0	0	1	0	0	0	0	0	0	0	0	0	0	NL329NL337	1	29068	10.2774
ACES Academic Center Evidence Based Sports Medicine_AMSTERDAM	medical	health	NL329	Netherlands Bureau of Economic Policy Analysis CPB_THE HAGUE	other	pro	NL332	0	43	39	0	0	0	0					3.7612	3.66356	ACES Academic Center Evidence Based Sports Medicine	AMSTERDAM	Netherlands Bureau of Economic Policy Analysis CPB	THE HAGUE	0	0	0	0	0	0	1	0	0	0	0	0	0	0	0	0	0	NL329NL332	0	1677	7.42476
ACES Academic Center Evidence Based Sports Medicine_AMSTERDAM	medical	health	NL329	Netherlands Cancer Institute - Antoni van Leeuwenhoek Hospital_AMSTERDAM	medical	health	NL329	0	43	2334	1	1	0	1	NL329	health		medical	3.7612	7.75534	ACES Academic Center Evidence Based Sports Medicine	AMSTERDAM	Netherlands Cancer Institute - Antoni van Leeuwenhoek Hospital	AMSTERDAM	1	0	0	0	0	0	0	0	0	0	0	0	0	0	0	0	1	NL329NL329	0	100362	11.5165
ACES Academic Center Evidence Based Sports Medicine_AMSTERDAM	medical	health	NL329	Netherlands Center Expertise Exotic Species_NIJMEGEN	medical	health	NL226	0	43	15	0	1	0	1		health		medical	3.7612	2.70805	ACES Academic Center Evidence Based Sports Medicine	AMSTERDAM	Netherlands Center Expertise Exotic Species	NIJMEGEN	1	0	0	0	0	0	0	0	0	0	0	0	0	0	0	0	1	NL329NL226	0	645	6.46925
ACES Academic Center Evidence Based Sports Medicine_AMSTERDAM	medical	health	NL329	Netherlands Comprehensive Cancer Organisation (IKNL)_AMSTERDAM	medical	health	NL329	0	43	6	1	1	0	1	NL329	health		medical	3.7612	1.79176	ACES Academic Center Evidence Based Sports Medicine	AMSTERDAM	Netherlands Comprehensive Cancer Organisation (IKNL)	AMSTERDAM	1	0	0	0	0	0	0	0	0	0	0	0	0	0	0	0	1	NL329NL329	0	258	5.55296
ACES Academic Center Evidence Based Sports Medicine_AMSTERDAM	medical	health	NL329	Netherlands Comprehensive Cancer Organisation (IKNL)_EINDHOVEN	medical	health	NL414	0	43	74	0	1	0	1		health		medical	3.7612	4.30407	ACES Academic Center Evidence Based Sports Medicine	AMSTERDAM	Netherlands Comprehensive Cancer Organisation (IKNL)	EINDHOVEN	1	0	0	0	0	0	0	0	0	0	0	0	0	0	0	0	1	NL329NL414	0	3182	8.06527
ACES Academic Center Evidence Based Sports Medicine_AMSTERDAM	medical	health	NL329	Netherlands Comprehensive Cancer Organisation (IKNL)_ENSCHEDE	medical	health	NL213	0	43	2	0	1	0	1		health		medical	3.7612	0.693147	ACES Academic Center Evidence Based Sports Medicine	AMSTERDAM	Netherlands Comprehensive Cancer Organisation (IKNL)	ENSCHEDE	1	0	0	0	0	0	0	0	0	0	0	0	0	0	0	0	1	NL329NL213	0	86	4.45435
ACES Academic Center Evidence Based Sports Medicine_AMSTERDAM	medical	health	NL329	Netherlands Comprehensive Cancer Organisation (IKNL)_GRONINGEN	medical	health	NL113	0	43	3	0	1	0	1		health		medical	3.7612	1.09861	ACES Academic Center Evidence Based Sports Medicine	AMSTERDAM	Netherlands Comprehensive Cancer Organisation (IKNL)	GRONINGEN	1	0	0	0	0	0	0	0	0	0	0	0	0	0	0	0	1	NL329NL113	0	129	4.85981
ACES Academic Center Evidence Based Sports Medicine_AMSTERDAM	medical	health	NL329	Netherlands Comprehensive Cancer Organisation (IKNL)_NIJMEGEN	medical	health	NL226	0	43	5	0	1	0	1		health		medical	3.7612	1.60944	ACES Academic Center Evidence Based Sports Medicine	AMSTERDAM	Netherlands Comprehensive Cancer Organisation (IKNL)	NIJMEGEN	1	0	0	0	0	0	0	0	0	0	0	0	0	0	0	0	1	NL329NL226	0	215	5.37064
ACES Academic Center Evidence Based Sports Medicine_AMSTERDAM	medical	health	NL329	Netherlands Comprehensive Cancer Organisation (IKNL)_ROTTERDAM	medical	health	NL33C	0	43	6	0	1	0	1		health		medical	3.7612	1.79176	ACES Academic Center Evidence Based Sports Medicine	AMSTERDAM	Netherlands Comprehensive Cancer Organisation (IKNL)	ROTTERDAM	1	0	0	0	0	0	0	0	0	0	0	0	0	0	0	0	1	NL329NL33C	0	258	5.55296
ACES Academic Center Evidence Based Sports Medicine_AMSTERDAM	medical	health	NL329	Netherlands Comprehensive Cancer Organisation (IKNL)_TILBURG	medical	health	NL412	0	43	1	0	1	0	1		health		medical	3.7612	0	ACES Academic Center Evidence Based Sports Medicine	AMSTERDAM	Netherlands Comprehensive Cancer Organisation (IKNL)	TILBURG	1	0	0	0	0	0	0	0	0	0	0	0	0	0	0	0	1	NL329NL412	0	43	3.7612
ACES Academic Center Evidence Based Sports Medicine_AMSTERDAM	medical	health	NL329	Netherlands Comprehensive Cancer Organisation (IKNL)_UTRECHT	medical	health	NL310	0	43	386	0	1	0	1		health		medical	3.7612	5.95584	ACES Academic Center Evidence Based Sports Medicine	AMSTERDAM	Netherlands Comprehensive Cancer Organisation (IKNL)	UTRECHT	1	0	0	0	0	0	0	0	0	0	0	0	0	0	0	0	1	NL329NL310	1	16598	9.71704
ACES Academic Center Evidence Based Sports Medicine_AMSTERDAM	medical	health	NL329	Netherlands Defence Academy_DEN HELDER	other	uni	NL321	0	43	12	0	0	0	0					3.7612	2.48491	ACES Academic Center Evidence Based Sports Medicine	AMSTERDAM	Netherlands Defence Academy	DEN HELDER	0	0	0	0	0	0	0	0	0	0	0	0	1	0	0	0	0	NL329NL321	1	516	6.24611
ACES Academic Center Evidence Based Sports Medicine_AMSTERDAM	medical	health	NL329	Netherlands E-Science Center_AMSTERDAM	engineering	pro	NL329	0	43	40	1	0	0	0	NL329				3.7612	3.68888	ACES Academic Center Evidence Based Sports Medicine	AMSTERDAM	Netherlands E-Science Center	AMSTERDAM	0	0	0	0	0	0	1	0	0	0	0	0	0	0	0	0	0	NL329NL329	0	1720	7.45008
ACES Academic Center Evidence Based Sports Medicine_AMSTERDAM	medical	health	NL329	Netherlands Environmental Assessment Agency PBL_BILTHOVEN	other	pro	NL310	0	43	68	0	0	0	0					3.7612	4.21951	ACES Academic Center Evidence Based Sports Medicine	AMSTERDAM	Netherlands Environmental Assessment Agency PBL	BILTHOVEN	0	0	0	0	0	0	1	0	0	0	0	0	0	0	0	0	0	NL329NL310	1	2924	7.98071
ACES Academic Center Evidence Based Sports Medicine_AMSTERDAM	medical	health	NL329	Netherlands Environmental Assessment Agency PBL_THE HAGUE	other	pro	NL332	0	43	97	0	0	0	0					3.7612	4.57471	ACES Academic Center Evidence Based Sports Medicine	AMSTERDAM	Netherlands Environmental Assessment Agency PBL	THE HAGUE	0	0	0	0	0	0	1	0	0	0	0	0	0	0	0	0	0	NL329NL332	0	4171	8.33591
ACES Academic Center Evidence Based Sports Medicine_AMSTERDAM	medical	health	NL329	Netherlands Food & Consumer Products Safety Authority NVWA_UTRECHT	other	gov	NL310	0	43	39	0	0	0	0					3.7612	3.66356	ACES Academic Center Evidence Based Sports Medicine	AMSTERDAM	Netherlands Food & Consumer Products Safety Authority NVWA	UTRECHT	0	0	0	0	0	0	0	0	0	0	0	0	0	0	1	0	0	NL329NL310	1	1677	7.42476
ACES Academic Center Evidence Based Sports Medicine_AMSTERDAM	medical	health	NL329	Netherlands Forensic Institute_THE HAGUE	other	pro	NL332	0	43	127	0	0	0	0					3.7612	4.84419	ACES Academic Center Evidence Based Sports Medicine	AMSTERDAM	Netherlands Forensic Institute	THE HAGUE	0	0	0	0	0	0	1	0	0	0	0	0	0	0	0	0	0	NL329NL332	0	5461	8.60539
ACES Academic Center Evidence Based Sports Medicine_AMSTERDAM	medical	health	NL329	Netherlands Foundation for the Detection of Hereditary Tumors_LEIDEN	medical	health	NL337	0	43	8	0	1	0	1		health		medical	3.7612	2.07944	ACES Academic Center Evidence Based Sports Medicine	AMSTERDAM	Netherlands Foundation for the Detection of Hereditary Tumors	LEIDEN	1	0	0	0	0	0	0	0	0	0	0	0	0	0	0	0	1	NL329NL337	1	344	5.84064
ACES Academic Center Evidence Based Sports Medicine_AMSTERDAM	medical	health	NL329	Netherlands Heart Institute (ICIN)_AMSTERDAM	medical	health	NL329	0	43	16	1	1	0	1	NL329	health		medical	3.7612	2.77259	ACES Academic Center Evidence Based Sports Medicine	AMSTERDAM	Netherlands Heart Institute (ICIN)	AMSTERDAM	1	0	0	0	0	0	0	0	0	0	0	0	0	0	0	0	1	NL329NL329	0	688	6.53379
ACES Academic Center Evidence Based Sports Medicine_AMSTERDAM	medical	health	NL329	Netherlands Heart Institute (ICIN)_UTRECHT	medical	health	NL310	0	43	264	0	1	0	1		health		medical	3.7612	5.57595	ACES Academic Center Evidence Based Sports Medicine	AMSTERDAM	Netherlands Heart Institute (ICIN)	UTRECHT	1	0	0	0	0	0	0	0	0	0	0	0	0	0	0	0	1	NL329NL310	1	11352	9.33715
ACES Academic Center Evidence Based Sports Medicine_AMSTERDAM	medical	health	NL329	Netherlands Institute for Health Services Research_AMSTERDAM	medical	health	NL329	0	43	54	1	1	0	1	NL329	health		medical	3.7612	3.98898	ACES Academic Center Evidence Based Sports Medicine	AMSTERDAM	Netherlands Institute for Health Services Research	AMSTERDAM	1	0	0	0	0	0	0	0	0	0	0	0	0	0	0	0	1	NL329NL329	0	2322	7.75018
ACES Academic Center Evidence Based Sports Medicine_AMSTERDAM	medical	health	NL329	Netherlands Institute for Health Services Research_UTRECHT	medical	health	NL310	0	43	379	0	1	0	1		health		medical	3.7612	5.93754	ACES Academic Center Evidence Based Sports Medicine	AMSTERDAM	Netherlands Institute for Health Services Research	UTRECHT	1	0	0	0	0	0	0	0	0	0	0	0	0	0	0	0	1	NL329NL310	1	16297	9.69874
ACES Academic Center Evidence Based Sports Medicine_AMSTERDAM	medical	health	NL329	Netherlands Institute for Neuroscience (NIN)_AMSTERDAM	medical	pro	NL329	0	43	233	1	0	0	1	NL329			medical	3.7612	5.45104	ACES Academic Center Evidence Based Sports Medicine	AMSTERDAM	Netherlands Institute for Neuroscience (NIN)	AMSTERDAM	0	0	0	0	0	0	1	0	0	0	0	0	0	0	0	0	1	NL329NL329	0	10019	9.21224
ACES Academic Center Evidence Based Sports Medicine_AMSTERDAM	medical	health	NL329	Netherlands Institute for Social Research SCP_THE HAGUE	other	pro	NL332	0	43	24	0	0	0	0					3.7612	3.17805	ACES Academic Center Evidence Based Sports Medicine	AMSTERDAM	Netherlands Institute for Social Research SCP	THE HAGUE	0	0	0	0	0	0	1	0	0	0	0	0	0	0	0	0	0	NL329NL332	0	1032	6.93925
ACES Academic Center Evidence Based Sports Medicine_AMSTERDAM	medical	health	NL329	Netherlands Institute for the Study of Crime & Law Enforcement (NSCR)_AMSTERDAM	other	pro	NL329	0	43	89	1	0	0	0	NL329				3.7612	4.48864	ACES Academic Center Evidence Based Sports Medicine	AMSTERDAM	Netherlands Institute for the Study of Crime & Law Enforcement (NSCR)	AMSTERDAM	0	0	0	0	0	0	1	0	0	0	0	0	0	0	0	0	0	NL329NL329	0	3827	8.24984
ACES Academic Center Evidence Based Sports Medicine_AMSTERDAM	medical	health	NL329	Netherlands Institute of Ecology (NIOO-KNAW)_WAGENINGEN	other	pro	NL221	0	43	466	0	0	0	0					3.7612	6.14419	ACES Academic Center Evidence Based Sports Medicine	AMSTERDAM	Netherlands Institute of Ecology (NIOO-KNAW)	WAGENINGEN	0	0	0	0	0	0	1	0	0	0	0	0	0	0	0	0	0	NL329NL221	0	20038	9.90539
ACES Academic Center Evidence Based Sports Medicine_AMSTERDAM	medical	health	NL329	Netherlands Institute of Radio Astronomy (ASTRON)_DWINGELOO	other	pro	NL133	0	43	395	0	0	0	0					3.7612	5.97889	ACES Academic Center Evidence Based Sports Medicine	AMSTERDAM	Netherlands Institute of Radio Astronomy (ASTRON)	DWINGELOO	0	0	0	0	0	0	1	0	0	0	0	0	0	0	0	0	0	NL329NL133	0	16985	9.74009
ACES Academic Center Evidence Based Sports Medicine_AMSTERDAM	medical	health	NL329	Netherlands Institute of Radio Astronomy (ASTRON)_GRONINGEN	other	pro	NL113	0	43	11	0	0	0	0					3.7612	2.3979	ACES Academic Center Evidence Based Sports Medicine	AMSTERDAM	Netherlands Institute of Radio Astronomy (ASTRON)	GRONINGEN	0	0	0	0	0	0	1	0	0	0	0	0	0	0	0	0	0	NL329NL113	0	473	6.1591
ACES Academic Center Evidence Based Sports Medicine_AMSTERDAM	medical	health	NL329	Netherlands Organisation for Applied Scientific Research (TNO)_AMSTERDAM	engineering	pro	NL329	0	43	27	1	0	0	0	NL329				3.7612	3.29584	ACES Academic Center Evidence Based Sports Medicine	AMSTERDAM	Netherlands Organisation for Applied Scientific Research (TNO)	AMSTERDAM	0	0	0	0	0	0	1	0	0	0	0	0	0	0	0	0	0	NL329NL329	0	1161	7.05704
ACES Academic Center Evidence Based Sports Medicine_AMSTERDAM	medical	health	NL329	Netherlands Organisation for Applied Scientific Research (TNO)_DELFT	engineering	pro	NL333	0	43	142	0	0	0	0					3.7612	4.95583	ACES Academic Center Evidence Based Sports Medicine	AMSTERDAM	Netherlands Organisation for Applied Scientific Research (TNO)	DELFT	0	0	0	0	0	0	1	0	0	0	0	0	0	0	0	0	0	NL329NL333	0	6106	8.71703
ACES Academic Center Evidence Based Sports Medicine_AMSTERDAM	medical	health	NL329	Netherlands Organisation for Applied Scientific Research (TNO)_EINDHOVEN	engineering	pro	NL414	0	43	139	0	0	0	0					3.7612	4.93447	ACES Academic Center Evidence Based Sports Medicine	AMSTERDAM	Netherlands Organisation for Applied Scientific Research (TNO)	EINDHOVEN	0	0	0	0	0	0	1	0	0	0	0	0	0	0	0	0	0	NL329NL414	0	5977	8.69567
ACES Academic Center Evidence Based Sports Medicine_AMSTERDAM	medical	health	NL329	Netherlands Organisation for Applied Scientific Research (TNO)_HELMOND	engineering	pro	NL414	0	43	7	0	0	0	0					3.7612	1.94591	ACES Academic Center Evidence Based Sports Medicine	AMSTERDAM	Netherlands Organisation for Applied Scientific Research (TNO)	HELMOND	0	0	0	0	0	0	1	0	0	0	0	0	0	0	0	0	0	NL329NL414	0	301	5.70711
ACES Academic Center Evidence Based Sports Medicine_AMSTERDAM	medical	health	NL329	Netherlands Organisation for Applied Scientific Research (TNO)_HOOFDDORP	engineering	pro	NL329	0	43	5	1	0	0	0	NL329				3.7612	1.60944	ACES Academic Center Evidence Based Sports Medicine	AMSTERDAM	Netherlands Organisation for Applied Scientific Research (TNO)	HOOFDDORP	0	0	0	0	0	0	1	0	0	0	0	0	0	0	0	0	0	NL329NL329	0	215	5.37064
ACES Academic Center Evidence Based Sports Medicine_AMSTERDAM	medical	health	NL329	Netherlands Organisation for Applied Scientific Research (TNO)_LEIDEN	engineering	pro	NL337	0	43	233	0	0	0	0					3.7612	5.45104	ACES Academic Center Evidence Based Sports Medicine	AMSTERDAM	Netherlands Organisation for Applied Scientific Research (TNO)	LEIDEN	0	0	0	0	0	0	1	0	0	0	0	0	0	0	0	0	0	NL329NL337	1	10019	9.21224
ACES Academic Center Evidence Based Sports Medicine_AMSTERDAM	medical	health	NL329	Netherlands Organisation for Applied Scientific Research (TNO)_NIJMEGEN	engineering	pro	NL226	0	43	1	0	0	0	0					3.7612	0	ACES Academic Center Evidence Based Sports Medicine	AMSTERDAM	Netherlands Organisation for Applied Scientific Research (TNO)	NIJMEGEN	0	0	0	0	0	0	1	0	0	0	0	0	0	0	0	0	0	NL329NL226	0	43	3.7612
ACES Academic Center Evidence Based Sports Medicine_AMSTERDAM	medical	health	NL329	Netherlands Organisation for Applied Scientific Research (TNO)_RIJSWIJK	engineering	pro	NL332	0	43	41	0	0	0	0					3.7612	3.71357	ACES Academic Center Evidence Based Sports Medicine	AMSTERDAM	Netherlands Organisation for Applied Scientific Research (TNO)	RIJSWIJK	0	0	0	0	0	0	1	0	0	0	0	0	0	0	0	0	0	NL329NL332	0	1763	7.47477
ACES Academic Center Evidence Based Sports Medicine_AMSTERDAM	medical	health	NL329	Netherlands Organisation for Applied Scientific Research (TNO)_SOESTERBERG	engineering	pro	NL310	0	43	51	0	0	0	0					3.7612	3.93183	ACES Academic Center Evidence Based Sports Medicine	AMSTERDAM	Netherlands Organisation for Applied Scientific Research (TNO)	SOESTERBERG	0	0	0	0	0	0	1	0	0	0	0	0	0	0	0	0	0	NL329NL310	1	2193	7.69303
ACES Academic Center Evidence Based Sports Medicine_AMSTERDAM	medical	health	NL329	Netherlands Organisation for Applied Scientific Research (TNO)_THE HAGUE	engineering	pro	NL332	0	43	119	0	0	0	0					3.7612	4.77912	ACES Academic Center Evidence Based Sports Medicine	AMSTERDAM	Netherlands Organisation for Applied Scientific Research (TNO)	THE HAGUE	0	0	0	0	0	0	1	0	0	0	0	0	0	0	0	0	0	NL329NL332	0	5117	8.54032
ACES Academic Center Evidence Based Sports Medicine_AMSTERDAM	medical	health	NL329	Netherlands Organisation for Applied Scientific Research (TNO)_UTRECHT	engineering	pro	NL310	0	43	182	0	0	0	0					3.7612	5.20401	ACES Academic Center Evidence Based Sports Medicine	AMSTERDAM	Netherlands Organisation for Applied Scientific Research (TNO)	UTRECHT	0	0	0	0	0	0	1	0	0	0	0	0	0	0	0	0	0	NL329NL310	1	7826	8.96521
ACES Academic Center Evidence Based Sports Medicine_AMSTERDAM	medical	health	NL329	Netherlands Organisation for Applied Scientific Research (TNO)_ZEIST	engineering	pro	NL310	0	43	208	0	0	0	0					3.7612	5.33754	ACES Academic Center Evidence Based Sports Medicine	AMSTERDAM	Netherlands Organisation for Applied Scientific Research (TNO)	ZEIST	0	0	0	0	0	0	1	0	0	0	0	0	0	0	0	0	0	NL329NL310	1	8944	9.09874
ACES Academic Center Evidence Based Sports Medicine_AMSTERDAM	medical	health	NL329	Netherlands Pharmacovigilance Center Lareb_SHERTOGENBOSCH	medical	health	NL413	0	43	68	0	1	0	1		health		medical	3.7612	4.21951	ACES Academic Center Evidence Based Sports Medicine	AMSTERDAM	Netherlands Pharmacovigilance Center Lareb	SHERTOGENBOSCH	1	0	0	0	0	0	0	0	0	0	0	0	0	0	0	0	1	NL329NL413	0	2924	7.98071
ACES Academic Center Evidence Based Sports Medicine_AMSTERDAM	medical	health	NL329	Netherlands Railways_UTRECHT	engineering	gov	NL310	0	43	10	0	0	0	0					3.7612	2.30259	ACES Academic Center Evidence Based Sports Medicine	AMSTERDAM	Netherlands Railways	UTRECHT	0	0	0	0	0	0	0	0	0	0	0	0	0	0	1	0	0	NL329NL310	1	430	6.06379
ACES Academic Center Evidence Based Sports Medicine_AMSTERDAM	medical	health	NL329	Netherlands Youth Institute_UTRECHT	other	pro	NL310	0	43	3	0	0	0	0					3.7612	1.09861	ACES Academic Center Evidence Based Sports Medicine	AMSTERDAM	Netherlands Youth Institute	UTRECHT	0	0	0	0	0	0	1	0	0	0	0	0	0	0	0	0	0	NL329NL310	1	129	4.85981
ACES Academic Center Evidence Based Sports Medicine_AMSTERDAM	medical	health	NL329	Netspar_TILBURG	other	pro	NL412	0	43	31	0	0	0	0					3.7612	3.43399	ACES Academic Center Evidence Based Sports Medicine	AMSTERDAM	Netspar	TILBURG	0	0	0	0	0	0	1	0	0	0	0	0	0	0	0	0	0	NL329NL412	0	1333	7.19519
ACES Academic Center Evidence Based Sports Medicine_AMSTERDAM	medical	health	NL329	NeuroCare Grp Netherlands_NIJMEGEN	medical	health	NL226	0	43	2	0	1	0	1		health		medical	3.7612	0.693147	ACES Academic Center Evidence Based Sports Medicine	AMSTERDAM	NeuroCare Grp Netherlands	NIJMEGEN	1	0	0	0	0	0	0	0	0	0	0	0	0	0	0	0	1	NL329NL226	0	86	4.45435
ACES Academic Center Evidence Based Sports Medicine_AMSTERDAM	medical	health	NL329	Noldus Information Technology BV_WAGENINGEN	engineering	industry	NL221	0	43	6	0	0	0	0					3.7612	1.79176	ACES Academic Center Evidence Based Sports Medicine	AMSTERDAM	Noldus Information Technology BV	WAGENINGEN	0	0	0	0	0	0	0	0	0	0	1	0	0	0	0	0	0	NL329NL221	0	258	5.55296
ACES Academic Center Evidence Based Sports Medicine_AMSTERDAM	medical	health	NL329	Noord West Ziekenhuizen_ALKMAAR	medical	health	NL328	0	43	259	0	1	0	1		health		medical	3.7612	5.55683	ACES Academic Center Evidence Based Sports Medicine	AMSTERDAM	Noord West Ziekenhuizen	ALKMAAR	1	0	0	0	0	0	0	0	0	0	0	0	0	0	0	0	1	NL329NL328	1	11137	9.31803
ACES Academic Center Evidence Based Sports Medicine_AMSTERDAM	medical	health	NL329	Novadic Kentron Addict Care Network_VUGHT	medical	health	NL413	0	43	5	0	1	0	1		health		medical	3.7612	1.60944	ACES Academic Center Evidence Based Sports Medicine	AMSTERDAM	Novadic Kentron Addict Care Network	VUGHT	1	0	0	0	0	0	0	0	0	0	0	0	0	0	0	0	1	NL329NL413	0	215	5.37064
ACES Academic Center Evidence Based Sports Medicine_AMSTERDAM	medical	health	NL329	Nuchter_NIJMEGEN	medical	health	NL226	0	43	4	0	1	0	1		health		medical	3.7612	1.38629	ACES Academic Center Evidence Based Sports Medicine	AMSTERDAM	Nuchter	NIJMEGEN	1	0	0	0	0	0	0	0	0	0	0	0	0	0	0	0	1	NL329NL226	0	172	5.14749
ACES Academic Center Evidence Based Sports Medicine_AMSTERDAM	medical	health	NL329	Nutricia_UTRECHT	medical	industry	NL310	0	43	245	0	0	0	1				medical	3.7612	5.50126	ACES Academic Center Evidence Based Sports Medicine	AMSTERDAM	Nutricia	UTRECHT	0	0	0	0	0	0	0	0	0	0	1	0	0	0	0	0	1	NL329NL310	1	10535	9.26246
ACES Academic Center Evidence Based Sports Medicine_AMSTERDAM	medical	health	NL329	Nyenrode Business Universiteit_BREUKELEN	other	uni	NL310	0	43	36	0	0	0	0					3.7612	3.58352	ACES Academic Center Evidence Based Sports Medicine	AMSTERDAM	Nyenrode Business Universiteit	BREUKELEN	0	0	0	0	0	0	0	0	0	0	0	0	1	0	0	0	0	NL329NL310	1	1548	7.34472
ACES Academic Center Evidence Based Sports Medicine_AMSTERDAM	medical	health	NL329	Oasen NV_GOUDA	engineering	industry	NL33B	0	43	14	0	0	0	0					3.7612	2.63906	ACES Academic Center Evidence Based Sports Medicine	AMSTERDAM	Oasen NV	GOUDA	0	0	0	0	0	0	0	0	0	0	1	0	0	0	0	0	0	NL329NL33B	1	602	6.40026
ACES Academic Center Evidence Based Sports Medicine_AMSTERDAM	medical	health	NL329	Oertijdmuseum_BOXTEL	other	culture	NL413	0	43	13	0	0	0	0					3.7612	2.56495	ACES Academic Center Evidence Based Sports Medicine	AMSTERDAM	Oertijdmuseum	BOXTEL	0	0	0	0	0	0	0	0	0	0	0	0	0	0	0	0	0	NL329NL413	0	559	6.32615
ACES Academic Center Evidence Based Sports Medicine_AMSTERDAM	medical	health	NL329	Ommelander Hospital_DELFZIJL	medical	health	NL112	0	43	5	0	1	0	1		health		medical	3.7612	1.60944	ACES Academic Center Evidence Based Sports Medicine	AMSTERDAM	Ommelander Hospital	DELFZIJL	1	0	0	0	0	0	0	0	0	0	0	0	0	0	0	0	1	NL329NL112	0	215	5.37064
ACES Academic Center Evidence Based Sports Medicine_AMSTERDAM	medical	health	NL329	Ommelander Hospital_GRONINGEN	medical	health	NL113	0	43	1	0	1	0	1		health		medical	3.7612	0	ACES Academic Center Evidence Based Sports Medicine	AMSTERDAM	Ommelander Hospital	GRONINGEN	1	0	0	0	0	0	0	0	0	0	0	0	0	0	0	0	1	NL329NL113	0	43	3.7612
ACES Academic Center Evidence Based Sports Medicine_AMSTERDAM	medical	health	NL329	Ommelander Hospital_WINSCHOTEN	medical	health	NL111	0	43	3	0	1	0	1		health		medical	3.7612	1.09861	ACES Academic Center Evidence Based Sports Medicine	AMSTERDAM	Ommelander Hospital	WINSCHOTEN	1	0	0	0	0	0	0	0	0	0	0	0	0	0	0	0	1	NL329NL111	0	129	4.85981
ACES Academic Center Evidence Based Sports Medicine_AMSTERDAM	medical	health	NL329	Onze Lieve Vrouwe Gasthuis_AMSTERDAM	medical	health	NL329	0	43	590	1	1	0	1	NL329	health		medical	3.7612	6.38012	ACES Academic Center Evidence Based Sports Medicine	AMSTERDAM	Onze Lieve Vrouwe Gasthuis	AMSTERDAM	1	0	0	0	0	0	0	0	0	0	0	0	0	0	0	0	1	NL329NL329	0	25370	10.1413
ACES Academic Center Evidence Based Sports Medicine_AMSTERDAM	medical	health	NL329	Open University of the Netherlands_HEERLEN	other	uni	NL423	0	43	389	0	0	0	0					3.7612	5.96358	ACES Academic Center Evidence Based Sports Medicine	AMSTERDAM	Open University of the Netherlands	HEERLEN	0	0	0	0	0	0	0	0	0	0	0	0	1	0	0	0	0	NL329NL423	0	16727	9.72478
ACES Academic Center Evidence Based Sports Medicine_AMSTERDAM	medical	health	NL329	Orbis Medisch_HEERLEN	medical	health	NL423	0	43	3	0	1	0	1		health		medical	3.7612	1.09861	ACES Academic Center Evidence Based Sports Medicine	AMSTERDAM	Orbis Medisch	HEERLEN	1	0	0	0	0	0	0	0	0	0	0	0	0	0	0	0	1	NL329NL423	0	129	4.85981
ACES Academic Center Evidence Based Sports Medicine_AMSTERDAM	medical	health	NL329	Orbis Medisch_SITTARD	medical	health	NL423	0	43	48	0	1	0	1		health		medical	3.7612	3.8712	ACES Academic Center Evidence Based Sports Medicine	AMSTERDAM	Orbis Medisch	SITTARD	1	0	0	0	0	0	0	0	0	0	0	0	0	0	0	0	1	NL329NL423	0	2064	7.6324
ACES Academic Center Evidence Based Sports Medicine_AMSTERDAM	medical	health	NL329	Overwaal_NIJMEGEN	medical	health	NL226	0	43	7	0	1	0	1		health		medical	3.7612	1.94591	ACES Academic Center Evidence Based Sports Medicine	AMSTERDAM	Overwaal	NIJMEGEN	1	0	0	0	0	0	0	0	0	0	0	0	0	0	0	0	1	NL329NL226	0	301	5.70711
ACES Academic Center Evidence Based Sports Medicine_AMSTERDAM	medical	health	NL329	PSYTREC Psychotrauma Expertise Ctr_BILTHOVEN	medical	health	NL310	0	43	13	0	1	0	1		health		medical	3.7612	2.56495	ACES Academic Center Evidence Based Sports Medicine	AMSTERDAM	PSYTREC Psychotrauma Expertise Ctr	BILTHOVEN	1	0	0	0	0	0	0	0	0	0	0	0	0	0	0	0	1	NL329NL310	1	559	6.32615
ACES Academic Center Evidence Based Sports Medicine_AMSTERDAM	medical	health	NL329	PUCCIMAR Ecol Res & Consultancy_VRIES	engineering	industry	NL131	0	43	3	0	0	0	0					3.7612	1.09861	ACES Academic Center Evidence Based Sports Medicine	AMSTERDAM	PUCCIMAR Ecol Res & Consultancy	VRIES	0	0	0	0	0	0	0	0	0	0	1	0	0	0	0	0	0	NL329NL131	0	129	4.85981
ACES Academic Center Evidence Based Sports Medicine_AMSTERDAM	medical	health	NL329	Palga Foundation_HOUTEN	medical	health	NL310	0	43	28	0	1	0	1		health		medical	3.7612	3.3322	ACES Academic Center Evidence Based Sports Medicine	AMSTERDAM	Palga Foundation	HOUTEN	1	0	0	0	0	0	0	0	0	0	0	0	0	0	0	0	1	NL329NL310	1	1204	7.0934
ACES Academic Center Evidence Based Sports Medicine_AMSTERDAM	medical	health	NL329	PamGene Int BV_SHERTOGENBOSCH	engineering	industry	NL413	0	43	19	0	0	0	0					3.7612	2.94444	ACES Academic Center Evidence Based Sports Medicine	AMSTERDAM	PamGene Int BV	SHERTOGENBOSCH	0	0	0	0	0	0	0	0	0	0	1	0	0	0	0	0	0	NL329NL413	0	817	6.70564
ACES Academic Center Evidence Based Sports Medicine_AMSTERDAM	medical	health	NL329	Panaxea BV_AMSTERDAM	medical	industry	NL329	0	43	14	1	0	0	1	NL329			medical	3.7612	2.63906	ACES Academic Center Evidence Based Sports Medicine	AMSTERDAM	Panaxea BV	AMSTERDAM	0	0	0	0	0	0	0	0	0	0	1	0	0	0	0	0	1	NL329NL329	0	602	6.40026
ACES Academic Center Evidence Based Sports Medicine_AMSTERDAM	medical	health	NL329	Paqell BV_AMSTERDAM	engineering	industry	NL329	0	43	1	1	0	0	0	NL329				3.7612	0	ACES Academic Center Evidence Based Sports Medicine	AMSTERDAM	Paqell BV	AMSTERDAM	0	0	0	0	0	0	0	0	0	0	1	0	0	0	0	0	0	NL329NL329	0	43	3.7612
ACES Academic Center Evidence Based Sports Medicine_AMSTERDAM	medical	health	NL329	Paqell BV_UTRECHT	engineering	industry	NL310	0	43	1	0	0	0	0					3.7612	0	ACES Academic Center Evidence Based Sports Medicine	AMSTERDAM	Paqell BV	UTRECHT	0	0	0	0	0	0	0	0	0	0	1	0	0	0	0	0	0	NL329NL310	1	43	3.7612
ACES Academic Center Evidence Based Sports Medicine_AMSTERDAM	medical	health	NL329	Parnassia_AMSTERDAM	medical	health	NL329	0	43	3	1	1	0	1	NL329	health		medical	3.7612	1.09861	ACES Academic Center Evidence Based Sports Medicine	AMSTERDAM	Parnassia	AMSTERDAM	1	0	0	0	0	0	0	0	0	0	0	0	0	0	0	0	1	NL329NL329	0	129	4.85981
ACES Academic Center Evidence Based Sports Medicine_AMSTERDAM	medical	health	NL329	Parnassia_CASTRICUM	medical	health	NL323	0	43	7	0	1	0	1		health		medical	3.7612	1.94591	ACES Academic Center Evidence Based Sports Medicine	AMSTERDAM	Parnassia	CASTRICUM	1	0	0	0	0	0	0	0	0	0	0	0	0	0	0	0	1	NL329NL323	1	301	5.70711
ACES Academic Center Evidence Based Sports Medicine_AMSTERDAM	medical	health	NL329	Parnassia_ROTTERDAM	medical	health	NL33C	0	43	18	0	1	0	1		health		medical	3.7612	2.89037	ACES Academic Center Evidence Based Sports Medicine	AMSTERDAM	Parnassia	ROTTERDAM	1	0	0	0	0	0	0	0	0	0	0	0	0	0	0	0	1	NL329NL33C	0	774	6.65157
ACES Academic Center Evidence Based Sports Medicine_AMSTERDAM	medical	health	NL329	Parnassia_THE HAGUE	medical	health	NL332	0	43	151	0	1	0	1		health		medical	3.7612	5.01728	ACES Academic Center Evidence Based Sports Medicine	AMSTERDAM	Parnassia	THE HAGUE	1	0	0	0	0	0	0	0	0	0	0	0	0	0	0	0	1	NL329NL332	0	6493	8.77848
ACES Academic Center Evidence Based Sports Medicine_AMSTERDAM	medical	health	NL329	Parnassia_UTRECHT	medical	health	NL310	0	43	2	0	1	0	1		health		medical	3.7612	0.693147	ACES Academic Center Evidence Based Sports Medicine	AMSTERDAM	Parnassia	UTRECHT	1	0	0	0	0	0	0	0	0	0	0	0	0	0	0	0	1	NL329NL310	1	86	4.45435
ACES Academic Center Evidence Based Sports Medicine_AMSTERDAM	medical	health	NL329	Parnassia_ZAANDAM	medical	health	NL325	0	43	1	0	1	0	1		health		medical	3.7612	0	ACES Academic Center Evidence Based Sports Medicine	AMSTERDAM	Parnassia	ZAANDAM	1	0	0	0	0	0	0	0	0	0	0	0	0	0	0	0	1	NL329NL325	1	43	3.7612
ACES Academic Center Evidence Based Sports Medicine_AMSTERDAM	medical	health	NL329	Pepscan Therapeut BV_LELYSTAD	medical	industry	NL230	0	43	10	0	0	0	1				medical	3.7612	2.30259	ACES Academic Center Evidence Based Sports Medicine	AMSTERDAM	Pepscan Therapeut BV	LELYSTAD	0	0	0	0	0	0	0	0	0	0	1	0	0	0	0	0	1	NL329NL230	0	430	6.06379
ACES Academic Center Evidence Based Sports Medicine_AMSTERDAM	medical	health	NL329	Percuros BV_ENSCHEDE	medical	industry	NL213	0	43	20	0	0	0	1				medical	3.7612	2.99573	ACES Academic Center Evidence Based Sports Medicine	AMSTERDAM	Percuros BV	ENSCHEDE	0	0	0	0	0	0	0	0	0	0	1	0	0	0	0	0	1	NL329NL213	0	860	6.75693
ACES Academic Center Evidence Based Sports Medicine_AMSTERDAM	medical	health	NL329	Percuros BV_LEIDEN	medical	industry	NL337	0	43	11	0	0	0	1				medical	3.7612	2.3979	ACES Academic Center Evidence Based Sports Medicine	AMSTERDAM	Percuros BV	LEIDEN	0	0	0	0	0	0	0	0	0	0	1	0	0	0	0	0	1	NL329NL337	1	473	6.1591
ACES Academic Center Evidence Based Sports Medicine_AMSTERDAM	medical	health	NL329	PharmAccess Foundation_AMSTERDAM	medical	health	NL329	0	43	9	1	1	0	1	NL329	health		medical	3.7612	2.19722	ACES Academic Center Evidence Based Sports Medicine	AMSTERDAM	PharmAccess Foundation	AMSTERDAM	1	0	0	0	0	0	0	0	0	0	0	0	0	0	0	0	1	NL329NL329	0	387	5.95842
ACES Academic Center Evidence Based Sports Medicine_AMSTERDAM	medical	health	NL329	Pharos_UTRECHT	medical	health	NL310	0	43	9	0	1	0	1		health		medical	3.7612	2.19722	ACES Academic Center Evidence Based Sports Medicine	AMSTERDAM	Pharos	UTRECHT	1	0	0	0	0	0	0	0	0	0	0	0	0	0	0	0	1	NL329NL310	1	387	5.95842
ACES Academic Center Evidence Based Sports Medicine_AMSTERDAM	medical	health	NL329	Philips_AMSTERDAM	engineering	industry	NL329	0	43	22	1	0	0	0	NL329				3.7612	3.09104	ACES Academic Center Evidence Based Sports Medicine	AMSTERDAM	Philips	AMSTERDAM	0	0	0	0	0	0	0	0	0	0	1	0	0	0	0	0	0	NL329NL329	0	946	6.85224
ACES Academic Center Evidence Based Sports Medicine_AMSTERDAM	medical	health	NL329	Philips_BEST	medical	industry	NL414	0	43	100	0	0	0	1				medical	3.7612	4.60517	ACES Academic Center Evidence Based Sports Medicine	AMSTERDAM	Philips	BEST	0	0	0	0	0	0	0	0	0	0	1	0	0	0	0	0	1	NL329NL414	0	4300	8.36637
ACES Academic Center Evidence Based Sports Medicine_AMSTERDAM	medical	health	NL329	Philips_EINDHOVEN	engineering	industry	NL414	0	43	391	0	0	0	0					3.7612	5.96871	ACES Academic Center Evidence Based Sports Medicine	AMSTERDAM	Philips	EINDHOVEN	0	0	0	0	0	0	0	0	0	0	1	0	0	0	0	0	0	NL329NL414	0	16813	9.72991
ACES Academic Center Evidence Based Sports Medicine_AMSTERDAM	medical	health	NL329	Philips_NIJMEGEN	engineering	industry	NL226	0	43	1	0	0	0	0					3.7612	0	ACES Academic Center Evidence Based Sports Medicine	AMSTERDAM	Philips	NIJMEGEN	0	0	0	0	0	0	0	0	0	0	1	0	0	0	0	0	0	NL329NL226	0	43	3.7612
ACES Academic Center Evidence Based Sports Medicine_AMSTERDAM	medical	health	NL329	Phrenos_UTRECHT	medical	health	NL310	0	43	17	0	1	0	1		health		medical	3.7612	2.83321	ACES Academic Center Evidence Based Sports Medicine	AMSTERDAM	Phrenos	UTRECHT	1	0	0	0	0	0	0	0	0	0	0	0	0	0	0	0	1	NL329NL310	1	731	6.59441
ACES Academic Center Evidence Based Sports Medicine_AMSTERDAM	medical	health	NL329	Plaxis BV_DELFT	engineering	industry	NL333	0	43	3	0	0	0	0					3.7612	1.09861	ACES Academic Center Evidence Based Sports Medicine	AMSTERDAM	Plaxis BV	DELFT	0	0	0	0	0	0	0	0	0	0	1	0	0	0	0	0	0	NL329NL333	0	129	4.85981
ACES Academic Center Evidence Based Sports Medicine_AMSTERDAM	medical	health	NL329	Pleyade_ARNHEM	medical	health	NL226	0	43	3	0	1	0	1		health		medical	3.7612	1.09861	ACES Academic Center Evidence Based Sports Medicine	AMSTERDAM	Pleyade	ARNHEM	1	0	0	0	0	0	0	0	0	0	0	0	0	0	0	0	1	NL329NL226	0	129	4.85981
ACES Academic Center Evidence Based Sports Medicine_AMSTERDAM	medical	health	NL329	Pluryn_NIJMEGEN	medical	health	NL226	0	43	17	0	1	0	1		health		medical	3.7612	2.83321	ACES Academic Center Evidence Based Sports Medicine	AMSTERDAM	Pluryn	NIJMEGEN	1	0	0	0	0	0	0	0	0	0	0	0	0	0	0	0	1	NL329NL226	0	731	6.59441
ACES Academic Center Evidence Based Sports Medicine_AMSTERDAM	medical	health	NL329	Pluryn_ZUTPHEN	medical	health	NL225	0	43	4	0	1	0	1		health		medical	3.7612	1.38629	ACES Academic Center Evidence Based Sports Medicine	AMSTERDAM	Pluryn	ZUTPHEN	1	0	0	0	0	0	0	0	0	0	0	0	0	0	0	0	1	NL329NL225	0	172	5.14749
ACES Academic Center Evidence Based Sports Medicine_AMSTERDAM	medical	health	NL329	Policy Academy_AMSTERDAM	other	uni	NL329	0	43	2	1	0	0	0	NL329				3.7612	0.693147	ACES Academic Center Evidence Based Sports Medicine	AMSTERDAM	Policy Academy	AMSTERDAM	0	0	0	0	0	0	0	0	0	0	0	0	1	0	0	0	0	NL329NL329	0	86	4.45435
ACES Academic Center Evidence Based Sports Medicine_AMSTERDAM	medical	health	NL329	Policy Academy_APELDOORN	other	uni	NL221	0	43	6	0	0	0	0					3.7612	1.79176	ACES Academic Center Evidence Based Sports Medicine	AMSTERDAM	Policy Academy	APELDOORN	0	0	0	0	0	0	0	0	0	0	0	0	1	0	0	0	0	NL329NL221	0	258	5.55296
ACES Academic Center Evidence Based Sports Medicine_AMSTERDAM	medical	health	NL329	Polymer Technology Group Eindhoven BV PTG_EINDHOVEN	engineering	industry	NL414	0	43	6	0	0	0	0					3.7612	1.79176	ACES Academic Center Evidence Based Sports Medicine	AMSTERDAM	Polymer Technology Group Eindhoven BV PTG	EINDHOVEN	0	0	0	0	0	0	0	0	0	0	1	0	0	0	0	0	0	NL329NL414	0	258	5.55296
ACES Academic Center Evidence Based Sports Medicine_AMSTERDAM	medical	health	NL329	Preceyes BV_EINDHOVEN	medical	industry	NL414	0	43	6	0	0	0	1				medical	3.7612	1.79176	ACES Academic Center Evidence Based Sports Medicine	AMSTERDAM	Preceyes BV	EINDHOVEN	0	0	0	0	0	0	0	0	0	0	1	0	0	0	0	0	1	NL329NL414	0	258	5.55296
ACES Academic Center Evidence Based Sports Medicine_AMSTERDAM	medical	health	NL329	Princess Maxima Ctr Paediat Oncol_UTRECHT	medical	uni	NL310	0	43	372	0	0	0	1				medical	3.7612	5.91889	ACES Academic Center Evidence Based Sports Medicine	AMSTERDAM	Princess Maxima Ctr Paediat Oncol	UTRECHT	0	0	0	0	0	0	0	0	0	0	0	0	1	0	0	0	1	NL329NL310	1	15996	9.68009
ACES Academic Center Evidence Based Sports Medicine_AMSTERDAM	medical	health	NL329	Proctos Clinic_BILTHOVEN	medical	health	NL310	0	43	2	0	1	0	1		health		medical	3.7612	0.693147	ACES Academic Center Evidence Based Sports Medicine	AMSTERDAM	Proctos Clinic	BILTHOVEN	1	0	0	0	0	0	0	0	0	0	0	0	0	0	0	0	1	NL329NL310	1	86	4.45435
ACES Academic Center Evidence Based Sports Medicine_AMSTERDAM	medical	health	NL329	PsyQ Mental Health Care Center_THE HAGUE	medical	health	NL332	0	43	22	0	1	0	1		health		medical	3.7612	3.09104	ACES Academic Center Evidence Based Sports Medicine	AMSTERDAM	PsyQ Mental Health Care Center	THE HAGUE	1	0	0	0	0	0	0	0	0	0	0	0	0	0	0	0	1	NL329NL332	0	946	6.85224
ACES Academic Center Evidence Based Sports Medicine_AMSTERDAM	medical	health	NL329	QPS Netherlands BV_GRONINGEN	medical	industry	NL113	0	43	13	0	0	0	1				medical	3.7612	2.56495	ACES Academic Center Evidence Based Sports Medicine	AMSTERDAM	QPS Netherlands BV	GRONINGEN	0	0	0	0	0	0	0	0	0	0	1	0	0	0	0	0	1	NL329NL113	0	559	6.32615
ACES Academic Center Evidence Based Sports Medicine_AMSTERDAM	medical	health	NL329	Qlip BV_ZUTPHEN	engineering	industry	NL225	0	43	3	0	0	0	0					3.7612	1.09861	ACES Academic Center Evidence Based Sports Medicine	AMSTERDAM	Qlip BV	ZUTPHEN	0	0	0	0	0	0	0	0	0	0	1	0	0	0	0	0	0	NL329NL225	0	129	4.85981
ACES Academic Center Evidence Based Sports Medicine_AMSTERDAM	medical	health	NL329	Qualcomm_AMSTERDAM	engineering	industry	NL329	0	43	5	1	0	0	0	NL329				3.7612	1.60944	ACES Academic Center Evidence Based Sports Medicine	AMSTERDAM	Qualcomm	AMSTERDAM	0	0	0	0	0	0	0	0	0	0	1	0	0	0	0	0	0	NL329NL329	0	215	5.37064
ACES Academic Center Evidence Based Sports Medicine_AMSTERDAM	medical	health	NL329	Quantib BV_ROTTERDAM	medical	industry	NL33C	0	43	3	0	0	0	1				medical	3.7612	1.09861	ACES Academic Center Evidence Based Sports Medicine	AMSTERDAM	Quantib BV	ROTTERDAM	0	0	0	0	0	0	0	0	0	0	1	0	0	0	0	0	1	NL329NL33C	0	129	4.85981
ACES Academic Center Evidence Based Sports Medicine_AMSTERDAM	medical	health	NL329	Qutech_DELFT	engineering	industry	NL333	0	43	13	0	0	0	0					3.7612	2.56495	ACES Academic Center Evidence Based Sports Medicine	AMSTERDAM	Qutech	DELFT	0	0	0	0	0	0	0	0	0	0	1	0	0	0	0	0	0	NL329NL333	0	559	6.32615
ACES Academic Center Evidence Based Sports Medicine_AMSTERDAM	medical	health	NL329	ROA_MAASTRICHT	other	pro	NL423	0	43	6	0	0	0	0					3.7612	1.79176	ACES Academic Center Evidence Based Sports Medicine	AMSTERDAM	ROA	MAASTRICHT	0	0	0	0	0	0	1	0	0	0	0	0	0	0	0	0	0	NL329NL423	0	258	5.55296
ACES Academic Center Evidence Based Sports Medicine_AMSTERDAM	medical	health	NL329	Radboud University Medical Centre_ARNHEM	medical	uni	NL226	0	43	5	0	0	0	1				medical	3.7612	1.60944	ACES Academic Center Evidence Based Sports Medicine	AMSTERDAM	Radboud University Medical Centre	ARNHEM	0	0	0	0	0	0	0	0	0	0	0	0	1	0	0	0	1	NL329NL226	0	215	5.37064
ACES Academic Center Evidence Based Sports Medicine_AMSTERDAM	medical	health	NL329	Radboud University Medical Centre_EDE	medical	uni	NL221	0	43	2	0	0	0	1				medical	3.7612	0.693147	ACES Academic Center Evidence Based Sports Medicine	AMSTERDAM	Radboud University Medical Centre	EDE	0	0	0	0	0	0	0	0	0	0	0	0	1	0	0	0	1	NL329NL221	0	86	4.45435
ACES Academic Center Evidence Based Sports Medicine_AMSTERDAM	medical	health	NL329	Radboud University Medical Centre_NIJMEGEN	medical	uni	NL226	0	43	1526	0	0	0	1				medical	3.7612	7.33041	ACES Academic Center Evidence Based Sports Medicine	AMSTERDAM	Radboud University Medical Centre	NIJMEGEN	0	0	0	0	0	0	0	0	0	0	0	0	1	0	0	0	1	NL329NL226	0	65618	11.0916
ACES Academic Center Evidence Based Sports Medicine_AMSTERDAM	medical	health	NL329	Radboud University Medical Centre_RENKUM	medical	uni	NL226	0	43	3	0	0	0	1				medical	3.7612	1.09861	ACES Academic Center Evidence Based Sports Medicine	AMSTERDAM	Radboud University Medical Centre	RENKUM	0	0	0	0	0	0	0	0	0	0	0	0	1	0	0	0	1	NL329NL226	0	129	4.85981
ACES Academic Center Evidence Based Sports Medicine_AMSTERDAM	medical	health	NL329	Radboud University Medical Centre_WOLFHEZE	medical	uni	NL226	0	43	12	0	0	0	1				medical	3.7612	2.48491	ACES Academic Center Evidence Based Sports Medicine	AMSTERDAM	Radboud University Medical Centre	WOLFHEZE	0	0	0	0	0	0	0	0	0	0	0	0	1	0	0	0	1	NL329NL226	0	516	6.24611
ACES Academic Center Evidence Based Sports Medicine_AMSTERDAM	medical	health	NL329	Radboud University_NIJMEGEN	other	uni	NL226	0	43	11571	0	0	0	0					3.7612	9.35626	ACES Academic Center Evidence Based Sports Medicine	AMSTERDAM	Radboud University	NIJMEGEN	0	0	0	0	0	0	0	0	0	0	0	0	1	0	0	0	0	NL329NL226	0	497553	13.1175
ACES Academic Center Evidence Based Sports Medicine_AMSTERDAM	medical	health	NL329	ReSViNET_UTRECHT	medical	health	NL310	0	43	2	0	1	0	1		health		medical	3.7612	0.693147	ACES Academic Center Evidence Based Sports Medicine	AMSTERDAM	ReSViNET	UTRECHT	1	0	0	0	0	0	0	0	0	0	0	0	0	0	0	0	1	NL329NL310	1	86	4.45435
ACES Academic Center Evidence Based Sports Medicine_AMSTERDAM	medical	health	NL329	ReSViNET_ZEIST	medical	health	NL310	0	43	2	0	1	0	1		health		medical	3.7612	0.693147	ACES Academic Center Evidence Based Sports Medicine	AMSTERDAM	ReSViNET	ZEIST	1	0	0	0	0	0	0	0	0	0	0	0	0	0	0	0	1	NL329NL310	1	86	4.45435
ACES Academic Center Evidence Based Sports Medicine_AMSTERDAM	medical	health	NL329	Reade_AMSTERDAM	medical	health	NL329	0	43	259	1	1	0	1	NL329	health		medical	3.7612	5.55683	ACES Academic Center Evidence Based Sports Medicine	AMSTERDAM	Reade	AMSTERDAM	1	0	0	0	0	0	0	0	0	0	0	0	0	0	0	0	1	NL329NL329	0	11137	9.31803
ACES Academic Center Evidence Based Sports Medicine_AMSTERDAM	medical	health	NL329	Red Cross Hospital_BEVERWIJK	medical	health	NL323	0	43	69	0	1	0	1		health		medical	3.7612	4.23411	ACES Academic Center Evidence Based Sports Medicine	AMSTERDAM	Red Cross Hospital	BEVERWIJK	1	0	0	0	0	0	0	0	0	0	0	0	0	0	0	0	1	NL329NL323	1	2967	7.99531
ACES Academic Center Evidence Based Sports Medicine_AMSTERDAM	medical	health	NL329	Reinier de Graaf Hospital_DELFT	medical	health	NL333	0	43	193	0	1	0	1		health		medical	3.7612	5.26269	ACES Academic Center Evidence Based Sports Medicine	AMSTERDAM	Reinier de Graaf Hospital	DELFT	1	0	0	0	0	0	0	0	0	0	0	0	0	0	0	0	1	NL329NL333	0	8299	9.02389
ACES Academic Center Evidence Based Sports Medicine_AMSTERDAM	medical	health	NL329	Revant Rehabilitation Centrer_BREDA	medical	health	NL411	0	43	20	0	1	0	1		health		medical	3.7612	2.99573	ACES Academic Center Evidence Based Sports Medicine	AMSTERDAM	Revant Rehabilitation Centrer	BREDA	1	0	0	0	0	0	0	0	0	0	0	0	0	0	0	0	1	NL329NL411	0	860	6.75693
ACES Academic Center Evidence Based Sports Medicine_AMSTERDAM	medical	health	NL329	Rijk Zwaan BV_FIJNAART	engineering	industry	NL411	0	43	4	0	0	0	0					3.7612	1.38629	ACES Academic Center Evidence Based Sports Medicine	AMSTERDAM	Rijk Zwaan BV	FIJNAART	0	0	0	0	0	0	0	0	0	0	1	0	0	0	0	0	0	NL329NL411	0	172	5.14749
ACES Academic Center Evidence Based Sports Medicine_AMSTERDAM	medical	health	NL329	Rijksmuseum_AMSTERDAM	other	culture	NL329	0	43	76	1	0	0	0	NL329				3.7612	4.33073	ACES Academic Center Evidence Based Sports Medicine	AMSTERDAM	Rijksmuseum	AMSTERDAM	0	0	0	0	0	0	0	0	0	0	0	0	0	0	0	0	0	NL329NL329	0	3268	8.09193
ACES Academic Center Evidence Based Sports Medicine_AMSTERDAM	medical	health	NL329	Rijkswaterstaat_ARNHEM	engineering	gov	NL226	0	43	3	0	0	0	0					3.7612	1.09861	ACES Academic Center Evidence Based Sports Medicine	AMSTERDAM	Rijkswaterstaat	ARNHEM	0	0	0	0	0	0	0	0	0	0	0	0	0	0	1	0	0	NL329NL226	0	129	4.85981
ACES Academic Center Evidence Based Sports Medicine_AMSTERDAM	medical	health	NL329	Rijkswaterstaat_LELYSTAD	engineering	gov	NL230	0	43	9	0	0	0	0					3.7612	2.19722	ACES Academic Center Evidence Based Sports Medicine	AMSTERDAM	Rijkswaterstaat	LELYSTAD	0	0	0	0	0	0	0	0	0	0	0	0	0	0	1	0	0	NL329NL230	0	387	5.95842
ACES Academic Center Evidence Based Sports Medicine_AMSTERDAM	medical	health	NL329	Rijkswaterstaat_UTRECHT	engineering	gov	NL310	0	43	15	0	0	0	0					3.7612	2.70805	ACES Academic Center Evidence Based Sports Medicine	AMSTERDAM	Rijkswaterstaat	UTRECHT	0	0	0	0	0	0	0	0	0	0	0	0	0	0	1	0	0	NL329NL310	1	645	6.46925
ACES Academic Center Evidence Based Sports Medicine_AMSTERDAM	medical	health	NL329	Rijndam Rehabilitation Center_ROTTERDAM	medical	health	NL33C	0	43	44	0	1	0	1		health		medical	3.7612	3.78419	ACES Academic Center Evidence Based Sports Medicine	AMSTERDAM	Rijndam Rehabilitation Center	ROTTERDAM	1	0	0	0	0	0	0	0	0	0	0	0	0	0	0	0	1	NL329NL33C	0	1892	7.54539
ACES Academic Center Evidence Based Sports Medicine_AMSTERDAM	medical	health	NL329	Rijnland Medisch Centrum_LEIDERDORP	medical	health	NL337	0	43	2	0	1	0	1		health		medical	3.7612	0.693147	ACES Academic Center Evidence Based Sports Medicine	AMSTERDAM	Rijnland Medisch Centrum	LEIDERDORP	1	0	0	0	0	0	0	0	0	0	0	0	0	0	0	0	1	NL329NL337	1	86	4.45435
ACES Academic Center Evidence Based Sports Medicine_AMSTERDAM	medical	health	NL329	Rijnlands Rehabilitation Center_LEIDEN	medical	health	NL337	0	43	25	0	1	0	1		health		medical	3.7612	3.21888	ACES Academic Center Evidence Based Sports Medicine	AMSTERDAM	Rijnlands Rehabilitation Center	LEIDEN	1	0	0	0	0	0	0	0	0	0	0	0	0	0	0	0	1	NL329NL337	1	1075	6.98008
ACES Academic Center Evidence Based Sports Medicine_AMSTERDAM	medical	health	NL329	Rijnstate Ziekenhuis_ARNHEM	medical	health	NL226	0	43	416	0	1	0	1		health		medical	3.7612	6.03069	ACES Academic Center Evidence Based Sports Medicine	AMSTERDAM	Rijnstate Ziekenhuis	ARNHEM	1	0	0	0	0	0	0	0	0	0	0	0	0	0	0	0	1	NL329NL226	0	17888	9.79189
ACES Academic Center Evidence Based Sports Medicine_AMSTERDAM	medical	health	NL329	Rivierduinen Institute for Mental Health Care_LEIDEN	medical	health	NL337	0	43	48	0	1	0	1		health		medical	3.7612	3.8712	ACES Academic Center Evidence Based Sports Medicine	AMSTERDAM	Rivierduinen Institute for Mental Health Care	LEIDEN	1	0	0	0	0	0	0	0	0	0	0	0	0	0	0	0	1	NL329NL337	1	2064	7.6324
ACES Academic Center Evidence Based Sports Medicine_AMSTERDAM	medical	health	NL329	Rivierduinen Institute for Mental Health Care_NIJMEGEN	medical	health	NL226	0	43	1	0	1	0	1		health		medical	3.7612	0	ACES Academic Center Evidence Based Sports Medicine	AMSTERDAM	Rivierduinen Institute for Mental Health Care	NIJMEGEN	1	0	0	0	0	0	0	0	0	0	0	0	0	0	0	0	1	NL329NL226	0	43	3.7612
ACES Academic Center Evidence Based Sports Medicine_AMSTERDAM	medical	health	NL329	Roessingh Ctr Rehabilitation_ENSCHEDE	medical	health	NL213	0	43	60	0	1	0	1		health		medical	3.7612	4.09434	ACES Academic Center Evidence Based Sports Medicine	AMSTERDAM	Roessingh Ctr Rehabilitation	ENSCHEDE	1	0	0	0	0	0	0	0	0	0	0	0	0	0	0	0	1	NL329NL213	0	2580	7.85554
ACES Academic Center Evidence Based Sports Medicine_AMSTERDAM	medical	health	NL329	Roosevelt Academy_MIDDELBURG	other	uni	NL342	0	43	38	0	0	0	0					3.7612	3.63759	ACES Academic Center Evidence Based Sports Medicine	AMSTERDAM	Roosevelt Academy	MIDDELBURG	0	0	0	0	0	0	0	0	0	0	0	0	1	0	0	0	0	NL329NL342	0	1634	7.39879
ACES Academic Center Evidence Based Sports Medicine_AMSTERDAM	medical	health	NL329	Roosevelt Clinic_LEIDEN	medical	health	NL337	0	43	13	0	1	0	1		health		medical	3.7612	2.56495	ACES Academic Center Evidence Based Sports Medicine	AMSTERDAM	Roosevelt Clinic	LEIDEN	1	0	0	0	0	0	0	0	0	0	0	0	0	0	0	0	1	NL329NL337	1	559	6.32615
ACES Academic Center Evidence Based Sports Medicine_AMSTERDAM	medical	health	NL329	Rotterdam University of Applied Sciences_ROTTERDAM	other	uni	NL33C	0	43	105	0	0	0	0					3.7612	4.65396	ACES Academic Center Evidence Based Sports Medicine	AMSTERDAM	Rotterdam University of Applied Sciences	ROTTERDAM	0	0	0	0	0	0	0	0	0	0	0	0	1	0	0	0	0	NL329NL33C	0	4515	8.41516
ACES Academic Center Evidence Based Sports Medicine_AMSTERDAM	medical	health	NL329	Royal Dutch Agrifirm Grp_APELDOORN	engineering	industry	NL221	0	43	17	0	0	0	0					3.7612	2.83321	ACES Academic Center Evidence Based Sports Medicine	AMSTERDAM	Royal Dutch Agrifirm Grp	APELDOORN	0	0	0	0	0	0	0	0	0	0	1	0	0	0	0	0	0	NL329NL221	0	731	6.59441
ACES Academic Center Evidence Based Sports Medicine_AMSTERDAM	medical	health	NL329	Royal Dutch Organisation for Midwives_UTRECHT	medical	health	NL310	0	43	1	0	1	0	1		health		medical	3.7612	0	ACES Academic Center Evidence Based Sports Medicine	AMSTERDAM	Royal Dutch Organisation for Midwives	UTRECHT	1	0	0	0	0	0	0	0	0	0	0	0	0	0	0	0	1	NL329NL310	1	43	3.7612
ACES Academic Center Evidence Based Sports Medicine_AMSTERDAM	medical	health	NL329	Royal Dutch Visio_HAREN	medical	health	NL113	0	43	3	0	1	0	1		health		medical	3.7612	1.09861	ACES Academic Center Evidence Based Sports Medicine	AMSTERDAM	Royal Dutch Visio	HAREN	1	0	0	0	0	0	0	0	0	0	0	0	0	0	0	0	1	NL329NL113	0	129	4.85981
ACES Academic Center Evidence Based Sports Medicine_AMSTERDAM	medical	health	NL329	Royal Dutch Visio_HUIZEN	medical	health	NL327	0	43	11	0	1	0	1		health		medical	3.7612	2.3979	ACES Academic Center Evidence Based Sports Medicine	AMSTERDAM	Royal Dutch Visio	HUIZEN	1	0	0	0	0	0	0	0	0	0	0	0	0	0	0	0	1	NL329NL327	1	473	6.1591
ACES Academic Center Evidence Based Sports Medicine_AMSTERDAM	medical	health	NL329	Royal Netherlands Institute of Sea Research (NIOZ)_DEN BURG	other	pro	NL321	0	43	270	0	0	0	0					3.7612	5.59842	ACES Academic Center Evidence Based Sports Medicine	AMSTERDAM	Royal Netherlands Institute of Sea Research (NIOZ)	DEN BURG	0	0	0	0	0	0	1	0	0	0	0	0	0	0	0	0	0	NL329NL321	1	11610	9.35962
ACES Academic Center Evidence Based Sports Medicine_AMSTERDAM	medical	health	NL329	Royal Netherlands Institute of Sea Research (NIOZ)_DEN HOORN	other	pro	NL321	0	43	4	0	0	0	0					3.7612	1.38629	ACES Academic Center Evidence Based Sports Medicine	AMSTERDAM	Royal Netherlands Institute of Sea Research (NIOZ)	DEN HOORN	0	0	0	0	0	0	1	0	0	0	0	0	0	0	0	0	0	NL329NL321	1	172	5.14749
ACES Academic Center Evidence Based Sports Medicine_AMSTERDAM	medical	health	NL329	Royal Netherlands Institute of Sea Research (NIOZ)_T HORNTJE	other	pro	NL321	0	43	92	0	0	0	0					3.7612	4.52179	ACES Academic Center Evidence Based Sports Medicine	AMSTERDAM	Royal Netherlands Institute of Sea Research (NIOZ)	T HORNTJE	0	0	0	0	0	0	1	0	0	0	0	0	0	0	0	0	0	NL329NL321	1	3956	8.28299
ACES Academic Center Evidence Based Sports Medicine_AMSTERDAM	medical	health	NL329	Royal Netherlands Institute of Sea Research (NIOZ)_TEXEL	other	pro	NL321	0	43	46	0	0	0	0					3.7612	3.82864	ACES Academic Center Evidence Based Sports Medicine	AMSTERDAM	Royal Netherlands Institute of Sea Research (NIOZ)	TEXEL	0	0	0	0	0	0	1	0	0	0	0	0	0	0	0	0	0	NL329NL321	1	1978	7.58984
ACES Academic Center Evidence Based Sports Medicine_AMSTERDAM	medical	health	NL329	Royal Netherlands Institute of Sea Research (NIOZ)_UTRECHT	other	pro	NL310	0	43	2	0	0	0	0					3.7612	0.693147	ACES Academic Center Evidence Based Sports Medicine	AMSTERDAM	Royal Netherlands Institute of Sea Research (NIOZ)	UTRECHT	0	0	0	0	0	0	1	0	0	0	0	0	0	0	0	0	0	NL329NL310	1	86	4.45435
ACES Academic Center Evidence Based Sports Medicine_AMSTERDAM	medical	health	NL329	Royal Netherlands Institute of Sea Research (NIOZ)_YERSEKE	other	pro	NL342	0	43	141	0	0	0	0					3.7612	4.94876	ACES Academic Center Evidence Based Sports Medicine	AMSTERDAM	Royal Netherlands Institute of Sea Research (NIOZ)	YERSEKE	0	0	0	0	0	0	1	0	0	0	0	0	0	0	0	0	0	NL329NL342	0	6063	8.70996
ACES Academic Center Evidence Based Sports Medicine_AMSTERDAM	medical	health	NL329	Royal Netherlands Lawn Tennis Association_AMERSFOORT	other	culture	NL310	0	43	10	0	0	0	0					3.7612	2.30259	ACES Academic Center Evidence Based Sports Medicine	AMSTERDAM	Royal Netherlands Lawn Tennis Association	AMERSFOORT	0	0	0	0	0	0	0	0	0	0	0	0	0	0	0	0	0	NL329NL310	1	430	6.06379
ACES Academic Center Evidence Based Sports Medicine_AMSTERDAM	medical	health	NL329	Royal Netherlands Meteorology Institute_DE BILT	other	pro	NL310	0	43	287	0	0	0	0					3.7612	5.65948	ACES Academic Center Evidence Based Sports Medicine	AMSTERDAM	Royal Netherlands Meteorology Institute	DE BILT	0	0	0	0	0	0	1	0	0	0	0	0	0	0	0	0	0	NL329NL310	1	12341	9.42068
ACES Academic Center Evidence Based Sports Medicine_AMSTERDAM	medical	health	NL329	Royal Netherlands Navy_THE HAGUE	other	gov	NL332	0	43	1	0	0	0	0					3.7612	0	ACES Academic Center Evidence Based Sports Medicine	AMSTERDAM	Royal Netherlands Navy	THE HAGUE	0	0	0	0	0	0	0	0	0	0	0	0	0	0	1	0	0	NL329NL332	0	43	3.7612
ACES Academic Center Evidence Based Sports Medicine_AMSTERDAM	medical	health	NL329	Royal Picture Gallery Mauritshuis_THE HAGUE	other	culture	NL332	0	43	4	0	0	0	0					3.7612	1.38629	ACES Academic Center Evidence Based Sports Medicine	AMSTERDAM	Royal Picture Gallery Mauritshuis	THE HAGUE	0	0	0	0	0	0	0	0	0	0	0	0	0	0	0	0	0	NL329NL332	0	172	5.14749
ACES Academic Center Evidence Based Sports Medicine_AMSTERDAM	medical	health	NL329	Rudolf Berlin Center_AMSTERDAM	medical	health	NL329	0	43	6	1	1	0	1	NL329	health		medical	3.7612	1.79176	ACES Academic Center Evidence Based Sports Medicine	AMSTERDAM	Rudolf Berlin Center	AMSTERDAM	1	0	0	0	0	0	0	0	0	0	0	0	0	0	0	0	1	NL329NL329	0	258	5.55296
ACES Academic Center Evidence Based Sports Medicine_AMSTERDAM	medical	health	NL329	SDPPM_ZEIST	medical	health	NL310	0	43	4	0	1	0	1		health		medical	3.7612	1.38629	ACES Academic Center Evidence Based Sports Medicine	AMSTERDAM	SDPPM	ZEIST	1	0	0	0	0	0	0	0	0	0	0	0	0	0	0	0	1	NL329NL310	1	172	5.14749
ACES Academic Center Evidence Based Sports Medicine_AMSTERDAM	medical	health	NL329	SIR Institute Pharmacy Practice & Policy_LEIDEN	medical	health	NL337	0	43	31	0	1	0	1		health		medical	3.7612	3.43399	ACES Academic Center Evidence Based Sports Medicine	AMSTERDAM	SIR Institute Pharmacy Practice & Policy	LEIDEN	1	0	0	0	0	0	0	0	0	0	0	0	0	0	0	0	1	NL329NL337	1	1333	7.19519
ACES Academic Center Evidence Based Sports Medicine_AMSTERDAM	medical	health	NL329	SKF_NIEUWEGEIN	engineering	industry	NL310	0	43	49	0	0	0	0					3.7612	3.89182	ACES Academic Center Evidence Based Sports Medicine	AMSTERDAM	SKF	NIEUWEGEIN	0	0	0	0	0	0	0	0	0	0	1	0	0	0	0	0	0	NL329NL310	1	2107	7.65302
ACES Academic Center Evidence Based Sports Medicine_AMSTERDAM	medical	health	NL329	SOMT University of Physiotherapy_AMERSFOORT	other	uni	NL310	1	43	11	0	0	0	0					3.7612	2.3979	ACES Academic Center Evidence Based Sports Medicine	AMSTERDAM	SOMT University of Physiotherapy	AMERSFOORT	0	0	0	0	0	0	0	0	0	0	0	0	1	0	0	0	0	NL329NL310	1	473	6.1591
ACES Academic Center Evidence Based Sports Medicine_AMSTERDAM	medical	health	NL329	SRON Netherlands Institute for Space Research_GRONINGEN	other	pro	NL113	0	43	89	0	0	0	0					3.7612	4.48864	ACES Academic Center Evidence Based Sports Medicine	AMSTERDAM	SRON Netherlands Institute for Space Research	GRONINGEN	0	0	0	0	0	0	1	0	0	0	0	0	0	0	0	0	0	NL329NL113	0	3827	8.24984
ACES Academic Center Evidence Based Sports Medicine_AMSTERDAM	medical	health	NL329	SRON Netherlands Institute for Space Research_UTRECHT	other	pro	NL310	0	43	263	0	0	0	0					3.7612	5.57215	ACES Academic Center Evidence Based Sports Medicine	AMSTERDAM	SRON Netherlands Institute for Space Research	UTRECHT	0	0	0	0	0	0	1	0	0	0	0	0	0	0	0	0	0	NL329NL310	1	11309	9.33335
ACES Academic Center Evidence Based Sports Medicine_AMSTERDAM	medical	health	NL329	Sanquin Blood Supply Foundation_AMSTERDAM	medical	health	NL329	0	43	438	1	1	0	1	NL329	health		medical	3.7612	6.08222	ACES Academic Center Evidence Based Sports Medicine	AMSTERDAM	Sanquin Blood Supply Foundation	AMSTERDAM	1	0	0	0	0	0	0	0	0	0	0	0	0	0	0	0	1	NL329NL329	0	18834	9.84342
ACES Academic Center Evidence Based Sports Medicine_AMSTERDAM	medical	health	NL329	Sanquin Blood Supply Foundation_LEIDEN	medical	health	NL337	0	43	73	0	1	0	1		health		medical	3.7612	4.29046	ACES Academic Center Evidence Based Sports Medicine	AMSTERDAM	Sanquin Blood Supply Foundation	LEIDEN	1	0	0	0	0	0	0	0	0	0	0	0	0	0	0	0	1	NL329NL337	1	3139	8.05166
ACES Academic Center Evidence Based Sports Medicine_AMSTERDAM	medical	health	NL329	Sanquin Blood Supply Foundation_ROTTERDAM	medical	health	NL33C	0	43	3	0	1	0	1		health		medical	3.7612	1.09861	ACES Academic Center Evidence Based Sports Medicine	AMSTERDAM	Sanquin Blood Supply Foundation	ROTTERDAM	1	0	0	0	0	0	0	0	0	0	0	0	0	0	0	0	1	NL329NL33C	0	129	4.85981
ACES Academic Center Evidence Based Sports Medicine_AMSTERDAM	medical	health	NL329	Saxion University of Applied Sciences_DEVENTER	other	uni	NL212	0	43	24	0	0	0	0					3.7612	3.17805	ACES Academic Center Evidence Based Sports Medicine	AMSTERDAM	Saxion University of Applied Sciences	DEVENTER	0	0	0	0	0	0	0	0	0	0	0	0	1	0	0	0	0	NL329NL212	0	1032	6.93925
ACES Academic Center Evidence Based Sports Medicine_AMSTERDAM	medical	health	NL329	Saxion University of Applied Sciences_ENSCHEDE	other	uni	NL213	0	43	66	0	0	0	0					3.7612	4.18965	ACES Academic Center Evidence Based Sports Medicine	AMSTERDAM	Saxion University of Applied Sciences	ENSCHEDE	0	0	0	0	0	0	0	0	0	0	0	0	1	0	0	0	0	NL329NL213	0	2838	7.95085
ACES Academic Center Evidence Based Sports Medicine_AMSTERDAM	medical	health	NL329	Schutjens de Bruin_TILBURG	other	industry	NL412	0	43	3	0	0	0	0					3.7612	1.09861	ACES Academic Center Evidence Based Sports Medicine	AMSTERDAM	Schutjens de Bruin	TILBURG	0	0	0	0	0	0	0	0	0	0	1	0	0	0	0	0	0	NL329NL412	0	129	4.85981
ACES Academic Center Evidence Based Sports Medicine_AMSTERDAM	medical	health	NL329	Shell_AMSTERDAM	engineering	industry	NL329	0	43	97	1	0	0	0	NL329				3.7612	4.57471	ACES Academic Center Evidence Based Sports Medicine	AMSTERDAM	Shell	AMSTERDAM	0	0	0	0	0	0	0	0	0	0	1	0	0	0	0	0	0	NL329NL329	0	4171	8.33591
ACES Academic Center Evidence Based Sports Medicine_AMSTERDAM	medical	health	NL329	Shell_RIJSWIJK	engineering	industry	NL332	0	43	125	0	0	0	0					3.7612	4.82831	ACES Academic Center Evidence Based Sports Medicine	AMSTERDAM	Shell	RIJSWIJK	0	0	0	0	0	0	0	0	0	0	1	0	0	0	0	0	0	NL329NL332	0	5375	8.58951
ACES Academic Center Evidence Based Sports Medicine_AMSTERDAM	medical	health	NL329	Shell_THE HAGUE	engineering	industry	NL332	0	43	45	0	0	0	0					3.7612	3.80666	ACES Academic Center Evidence Based Sports Medicine	AMSTERDAM	Shell	THE HAGUE	0	0	0	0	0	0	0	0	0	0	1	0	0	0	0	0	0	NL329NL332	0	1935	7.56786
ACES Academic Center Evidence Based Sports Medicine_AMSTERDAM	medical	health	NL329	Siemens_THE HAGUE	engineering	industry	NL332	0	43	2	0	0	0	0					3.7612	0.693147	ACES Academic Center Evidence Based Sports Medicine	AMSTERDAM	Siemens	THE HAGUE	0	0	0	0	0	0	0	0	0	0	1	0	0	0	0	0	0	NL329NL332	0	86	4.45435
ACES Academic Center Evidence Based Sports Medicine_AMSTERDAM	medical	health	NL329	Sint Jans Gasthuis_WEERT	medical	health	NL422	0	43	8	0	1	0	1		health		medical	3.7612	2.07944	ACES Academic Center Evidence Based Sports Medicine	AMSTERDAM	Sint Jans Gasthuis	WEERT	1	0	0	0	0	0	0	0	0	0	0	0	0	0	0	0	1	NL329NL422	0	344	5.84064
ACES Academic Center Evidence Based Sports Medicine_AMSTERDAM	medical	health	NL329	Sint Maartenskliniek_NIJMEGEN	medical	health	NL226	0	43	209	0	1	0	1		health		medical	3.7612	5.34233	ACES Academic Center Evidence Based Sports Medicine	AMSTERDAM	Sint Maartenskliniek	NIJMEGEN	1	0	0	0	0	0	0	0	0	0	0	0	0	0	0	0	1	NL329NL226	0	8987	9.10353
ACES Academic Center Evidence Based Sports Medicine_AMSTERDAM	medical	health	NL329	Sint Maartenskliniek_UBBERGEN	medical	health	NL226	0	43	14	0	1	0	1		health		medical	3.7612	2.63906	ACES Academic Center Evidence Based Sports Medicine	AMSTERDAM	Sint Maartenskliniek	UBBERGEN	1	0	0	0	0	0	0	0	0	0	0	0	0	0	0	0	1	NL329NL226	0	602	6.40026
ACES Academic Center Evidence Based Sports Medicine_AMSTERDAM	medical	health	NL329	Slotervaart Hospital_AMSTERDAM	medical	health	NL329	0	43	177	1	1	0	1	NL329	health		medical	3.7612	5.17615	ACES Academic Center Evidence Based Sports Medicine	AMSTERDAM	Slotervaart Hospital	AMSTERDAM	1	0	0	0	0	0	0	0	0	0	0	0	0	0	0	0	1	NL329NL329	0	7611	8.93735
ACES Academic Center Evidence Based Sports Medicine_AMSTERDAM	medical	health	NL329	SmarterVision BV_ASSEN	medical	industry	NL131	0	43	8	0	0	0	1				medical	3.7612	2.07944	ACES Academic Center Evidence Based Sports Medicine	AMSTERDAM	SmarterVision BV	ASSEN	0	0	0	0	0	0	0	0	0	0	1	0	0	0	0	0	1	NL329NL131	0	344	5.84064
ACES Academic Center Evidence Based Sports Medicine_AMSTERDAM	medical	health	NL329	Sophia Rehabilitation Center_THE HAGUE	medical	health	NL332	0	43	33	0	1	0	1		health		medical	3.7612	3.49651	ACES Academic Center Evidence Based Sports Medicine	AMSTERDAM	Sophia Rehabilitation Center	THE HAGUE	1	0	0	0	0	0	0	0	0	0	0	0	0	0	0	0	1	NL329NL332	0	1419	7.25771
ACES Academic Center Evidence Based Sports Medicine_AMSTERDAM	medical	health	NL329	Sovon_DEN BURG	other	pro	NL321	0	43	5	0	0	0	0					3.7612	1.60944	ACES Academic Center Evidence Based Sports Medicine	AMSTERDAM	Sovon	DEN BURG	0	0	0	0	0	0	1	0	0	0	0	0	0	0	0	0	0	NL329NL321	1	215	5.37064
ACES Academic Center Evidence Based Sports Medicine_AMSTERDAM	medical	health	NL329	Sovon_NIJMEGEN	other	pro	NL226	0	43	23	0	0	0	0					3.7612	3.13549	ACES Academic Center Evidence Based Sports Medicine	AMSTERDAM	Sovon	NIJMEGEN	0	0	0	0	0	0	1	0	0	0	0	0	0	0	0	0	0	NL329NL226	0	989	6.89669
ACES Academic Center Evidence Based Sports Medicine_AMSTERDAM	medical	health	NL329	Spaarne Gasthuis_HAARLEM	medical	health	NL324	0	43	68	0	1	0	1		health		medical	3.7612	4.21951	ACES Academic Center Evidence Based Sports Medicine	AMSTERDAM	Spaarne Gasthuis	HAARLEM	1	0	0	0	0	0	0	0	0	0	0	0	0	0	0	0	1	NL329NL324	1	2924	7.98071
ACES Academic Center Evidence Based Sports Medicine_AMSTERDAM	medical	health	NL329	Spaarne Gasthuis_HOOFDDORP	medical	health	NL329	0	43	95	1	1	0	1	NL329	health		medical	3.7612	4.55388	ACES Academic Center Evidence Based Sports Medicine	AMSTERDAM	Spaarne Gasthuis	HOOFDDORP	1	0	0	0	0	0	0	0	0	0	0	0	0	0	0	0	1	NL329NL329	0	4085	8.31508
ACES Academic Center Evidence Based Sports Medicine_AMSTERDAM	medical	health	NL329	Spaarne Gasthuis_MAASTRICHT	medical	health	NL423	0	43	2	0	1	0	1		health		medical	3.7612	0.693147	ACES Academic Center Evidence Based Sports Medicine	AMSTERDAM	Spaarne Gasthuis	MAASTRICHT	1	0	0	0	0	0	0	0	0	0	0	0	0	0	0	0	1	NL329NL423	0	86	4.45435
ACES Academic Center Evidence Based Sports Medicine_AMSTERDAM	medical	health	NL329	Spinoza Center for Neuroimaging_AMSTERDAM	medical	health	NL329	0	43	36	1	1	0	1	NL329	health		medical	3.7612	3.58352	ACES Academic Center Evidence Based Sports Medicine	AMSTERDAM	Spinoza Center for Neuroimaging	AMSTERDAM	1	0	0	0	0	0	0	0	0	0	0	0	0	0	0	0	1	NL329NL329	0	1548	7.34472
ACES Academic Center Evidence Based Sports Medicine_AMSTERDAM	medical	health	NL329	Sports Medical Center Papendal_ARNHEM	medical	health	NL226	0	43	14	0	1	0	1		health		medical	3.7612	2.63906	ACES Academic Center Evidence Based Sports Medicine	AMSTERDAM	Sports Medical Center Papendal	ARNHEM	1	0	0	0	0	0	0	0	0	0	0	0	0	0	0	0	1	NL329NL226	0	602	6.40026
ACES Academic Center Evidence Based Sports Medicine_AMSTERDAM	medical	health	NL329	St. Antonius Ziekenhuis_AMSTERDAM	medical	health	NL329	0	43	1	1	1	0	1	NL329	health		medical	3.7612	0	ACES Academic Center Evidence Based Sports Medicine	AMSTERDAM	St. Antonius Ziekenhuis	AMSTERDAM	1	0	0	0	0	0	0	0	0	0	0	0	0	0	0	0	1	NL329NL329	0	43	3.7612
ACES Academic Center Evidence Based Sports Medicine_AMSTERDAM	medical	health	NL329	St. Antonius Ziekenhuis_NIEUWEGEIN	medical	health	NL310	0	43	782	0	1	0	1		health		medical	3.7612	6.66185	ACES Academic Center Evidence Based Sports Medicine	AMSTERDAM	St. Antonius Ziekenhuis	NIEUWEGEIN	1	0	0	0	0	0	0	0	0	0	0	0	0	0	0	0	1	NL329NL310	1	33626	10.4231
ACES Academic Center Evidence Based Sports Medicine_AMSTERDAM	medical	health	NL329	St. Antonius Ziekenhuis_UTRECHT	medical	health	NL310	0	43	41	0	1	0	1		health		medical	3.7612	3.71357	ACES Academic Center Evidence Based Sports Medicine	AMSTERDAM	St. Antonius Ziekenhuis	UTRECHT	1	0	0	0	0	0	0	0	0	0	0	0	0	0	0	0	1	NL329NL310	1	1763	7.47477
ACES Academic Center Evidence Based Sports Medicine_AMSTERDAM	medical	health	NL329	Star Clinic_ROTTERDAM	medical	health	NL33C	0	43	7	0	1	0	1		health		medical	3.7612	1.94591	ACES Academic Center Evidence Based Sports Medicine	AMSTERDAM	Star Clinic	ROTTERDAM	1	0	0	0	0	0	0	0	0	0	0	0	0	0	0	0	1	NL329NL33C	0	301	5.70711
ACES Academic Center Evidence Based Sports Medicine_AMSTERDAM	medical	health	NL329	Statistics Netherlands_HEERLEN	other	pro	NL423	0	43	30	0	0	0	0					3.7612	3.4012	ACES Academic Center Evidence Based Sports Medicine	AMSTERDAM	Statistics Netherlands	HEERLEN	0	0	0	0	0	0	1	0	0	0	0	0	0	0	0	0	0	NL329NL423	0	1290	7.1624
ACES Academic Center Evidence Based Sports Medicine_AMSTERDAM	medical	health	NL329	Statistics Netherlands_THE HAGUE	other	pro	NL332	0	43	53	0	0	0	0					3.7612	3.97029	ACES Academic Center Evidence Based Sports Medicine	AMSTERDAM	Statistics Netherlands	THE HAGUE	0	0	0	0	0	0	1	0	0	0	0	0	0	0	0	0	0	NL329NL332	0	2279	7.73149
ACES Academic Center Evidence Based Sports Medicine_AMSTERDAM	medical	health	NL329	StentIT_EINDHOVEN	engineering	industry	NL414	0	43	1	0	0	0	0					3.7612	0	ACES Academic Center Evidence Based Sports Medicine	AMSTERDAM	StentIT	EINDHOVEN	0	0	0	0	0	0	0	0	0	0	1	0	0	0	0	0	0	NL329NL414	0	43	3.7612
ACES Academic Center Evidence Based Sports Medicine_AMSTERDAM	medical	health	NL329	Stichting Bijzondere Tandheelkunde_AMSTERDAM	medical	health	NL329	0	43	4	1	1	0	1	NL329	health		medical	3.7612	1.38629	ACES Academic Center Evidence Based Sports Medicine	AMSTERDAM	Stichting Bijzondere Tandheelkunde	AMSTERDAM	1	0	0	0	0	0	0	0	0	0	0	0	0	0	0	0	1	NL329NL329	0	172	5.14749
ACES Academic Center Evidence Based Sports Medicine_AMSTERDAM	medical	health	NL329	Stichting Epilepsie Instellingen Nederland_AMSTERDAM	medical	health	NL329	0	43	8	1	1	0	1	NL329	health		medical	3.7612	2.07944	ACES Academic Center Evidence Based Sports Medicine	AMSTERDAM	Stichting Epilepsie Instellingen Nederland	AMSTERDAM	1	0	0	0	0	0	0	0	0	0	0	0	0	0	0	0	1	NL329NL329	0	344	5.84064
ACES Academic Center Evidence Based Sports Medicine_AMSTERDAM	medical	health	NL329	Stichting Epilepsie Instellingen Nederland_CRUQUIUS	medical	health	NL329	0	43	4	1	1	0	1	NL329	health		medical	3.7612	1.38629	ACES Academic Center Evidence Based Sports Medicine	AMSTERDAM	Stichting Epilepsie Instellingen Nederland	CRUQUIUS	1	0	0	0	0	0	0	0	0	0	0	0	0	0	0	0	1	NL329NL329	0	172	5.14749
ACES Academic Center Evidence Based Sports Medicine_AMSTERDAM	medical	health	NL329	Stichting Epilepsie Instellingen Nederland_HEEMSTEDE	medical	health	NL324	0	43	167	0	1	0	1		health		medical	3.7612	5.11799	ACES Academic Center Evidence Based Sports Medicine	AMSTERDAM	Stichting Epilepsie Instellingen Nederland	HEEMSTEDE	1	0	0	0	0	0	0	0	0	0	0	0	0	0	0	0	1	NL329NL324	1	7181	8.87919
ACES Academic Center Evidence Based Sports Medicine_AMSTERDAM	medical	health	NL329	Stichting Epilepsie Instellingen Nederland_HOOFDDORP	medical	health	NL329	0	43	5	1	1	0	1	NL329	health		medical	3.7612	1.60944	ACES Academic Center Evidence Based Sports Medicine	AMSTERDAM	Stichting Epilepsie Instellingen Nederland	HOOFDDORP	1	0	0	0	0	0	0	0	0	0	0	0	0	0	0	0	1	NL329NL329	0	215	5.37064
ACES Academic Center Evidence Based Sports Medicine_AMSTERDAM	medical	health	NL329	Stichting Epilepsie Instellingen Nederland_ZWOLLE	medical	health	NL211	0	43	35	0	1	0	1		health		medical	3.7612	3.55535	ACES Academic Center Evidence Based Sports Medicine	AMSTERDAM	Stichting Epilepsie Instellingen Nederland	ZWOLLE	1	0	0	0	0	0	0	0	0	0	0	0	0	0	0	0	1	NL329NL211	0	1505	7.31655
ACES Academic Center Evidence Based Sports Medicine_AMSTERDAM	medical	health	NL329	Surfix_WAGENINGEN	engineering	industry	NL221	0	43	2	0	0	0	0					3.7612	0.693147	ACES Academic Center Evidence Based Sports Medicine	AMSTERDAM	Surfix	WAGENINGEN	0	0	0	0	0	0	0	0	0	0	1	0	0	0	0	0	0	NL329NL221	0	86	4.45435
ACES Academic Center Evidence Based Sports Medicine_AMSTERDAM	medical	health	NL329	Sylics Synaptologics BV_AMSTERDAM	medical	industry	NL329	0	43	11	1	0	0	1	NL329			medical	3.7612	2.3979	ACES Academic Center Evidence Based Sports Medicine	AMSTERDAM	Sylics Synaptologics BV	AMSTERDAM	0	0	0	0	0	0	0	0	0	0	1	0	0	0	0	0	1	NL329NL329	0	473	6.1591
ACES Academic Center Evidence Based Sports Medicine_AMSTERDAM	medical	health	NL329	Synapse BV_MAASTRICHT	medical	industry	NL423	0	43	31	0	0	0	1				medical	3.7612	3.43399	ACES Academic Center Evidence Based Sports Medicine	AMSTERDAM	Synapse BV	MAASTRICHT	0	0	0	0	0	0	0	0	0	0	1	0	0	0	0	0	1	NL329NL423	0	1333	7.19519
ACES Academic Center Evidence Based Sports Medicine_AMSTERDAM	medical	health	NL329	Synthon Biopharmaceut BV_NIJMEGEN	medical	industry	NL226	0	43	18	0	0	0	1				medical	3.7612	2.89037	ACES Academic Center Evidence Based Sports Medicine	AMSTERDAM	Synthon Biopharmaceut BV	NIJMEGEN	0	0	0	0	0	0	0	0	0	0	1	0	0	0	0	0	1	NL329NL226	0	774	6.65157
ACES Academic Center Evidence Based Sports Medicine_AMSTERDAM	medical	health	NL329	TI COAST Foundation_AMSTERDAM	engineering	industry	NL329	0	43	30	1	0	0	0	NL329				3.7612	3.4012	ACES Academic Center Evidence Based Sports Medicine	AMSTERDAM	TI COAST Foundation	AMSTERDAM	0	0	0	0	0	0	0	0	0	0	1	0	0	0	0	0	0	NL329NL329	0	1290	7.1624
ACES Academic Center Evidence Based Sports Medicine_AMSTERDAM	medical	health	NL329	TI Food and Nutrition_AMSTERDAM	medical	health	NL329	0	43	89	1	1	0	1	NL329	health		medical	3.7612	4.48864	ACES Academic Center Evidence Based Sports Medicine	AMSTERDAM	TI Food and Nutrition	AMSTERDAM	1	0	0	0	0	0	0	0	0	0	0	0	0	0	0	0	1	NL329NL329	0	3827	8.24984
ACES Academic Center Evidence Based Sports Medicine_AMSTERDAM	medical	health	NL329	TI Food and Nutrition_WAGENINGEN	engineering	pro	NL221	0	43	184	0	0	0	0					3.7612	5.21494	ACES Academic Center Evidence Based Sports Medicine	AMSTERDAM	TI Food and Nutrition	WAGENINGEN	0	0	0	0	0	0	1	0	0	0	0	0	0	0	0	0	0	NL329NL221	0	7912	8.97614
ACES Academic Center Evidence Based Sports Medicine_AMSTERDAM	medical	health	NL329	Tactus Addict Care_DEVENTER	medical	health	NL212	0	43	2	0	1	0	1		health		medical	3.7612	0.693147	ACES Academic Center Evidence Based Sports Medicine	AMSTERDAM	Tactus Addict Care	DEVENTER	1	0	0	0	0	0	0	0	0	0	0	0	0	0	0	0	1	NL329NL212	0	86	4.45435
ACES Academic Center Evidence Based Sports Medicine_AMSTERDAM	medical	health	NL329	Tactus Addict Care_ENSCHEDE	medical	health	NL213	0	43	7	0	1	0	1		health		medical	3.7612	1.94591	ACES Academic Center Evidence Based Sports Medicine	AMSTERDAM	Tactus Addict Care	ENSCHEDE	1	0	0	0	0	0	0	0	0	0	0	0	0	0	0	0	1	NL329NL213	0	301	5.70711
ACES Academic Center Evidence Based Sports Medicine_AMSTERDAM	medical	health	NL329	Tennet BV_ARNHEM	engineering	industry	NL226	0	43	12	0	0	0	0					3.7612	2.48491	ACES Academic Center Evidence Based Sports Medicine	AMSTERDAM	Tennet BV	ARNHEM	0	0	0	0	0	0	0	0	0	0	1	0	0	0	0	0	0	NL329NL226	0	516	6.24611
ACES Academic Center Evidence Based Sports Medicine_AMSTERDAM	medical	health	NL329	Tergooi Ziekenhuizen_HILVERSUM	medical	health	NL327	0	43	93	0	1	0	1		health		medical	3.7612	4.5326	ACES Academic Center Evidence Based Sports Medicine	AMSTERDAM	Tergooi Ziekenhuizen	HILVERSUM	1	0	0	0	0	0	0	0	0	0	0	0	0	0	0	0	1	NL329NL327	1	3999	8.2938
ACES Academic Center Evidence Based Sports Medicine_AMSTERDAM	medical	health	NL329	The Hague Institute Global Justice_THE HAGUE	other	pro	NL332	0	43	7	0	0	0	0					3.7612	1.94591	ACES Academic Center Evidence Based Sports Medicine	AMSTERDAM	The Hague Institute Global Justice	THE HAGUE	0	0	0	0	0	0	1	0	0	0	0	0	0	0	0	0	0	NL329NL332	0	301	5.70711
ACES Academic Center Evidence Based Sports Medicine_AMSTERDAM	medical	health	NL329	The Hague University of Applied Sciences_THE HAGUE	other	uni	NL332	0	43	117	0	0	0	0					3.7612	4.76217	ACES Academic Center Evidence Based Sports Medicine	AMSTERDAM	The Hague University of Applied Sciences	THE HAGUE	0	0	0	0	0	0	0	0	0	0	0	0	1	0	0	0	0	NL329NL332	0	5031	8.52337
ACES Academic Center Evidence Based Sports Medicine_AMSTERDAM	medical	health	NL329	The Netherlands Interdisciplinary Demographic Institute (NIDI)_THE HAGUE	other	pro	NL332	0	43	80	0	0	0	0					3.7612	4.38203	ACES Academic Center Evidence Based Sports Medicine	AMSTERDAM	The Netherlands Interdisciplinary Demographic Institute (NIDI)	THE HAGUE	0	0	0	0	0	0	1	0	0	0	0	0	0	0	0	0	0	NL329NL332	0	3440	8.14323
ACES Academic Center Evidence Based Sports Medicine_AMSTERDAM	medical	health	NL329	Thermo Fisher_LANDSMEER	engineering	industry	NL329	0	43	4	1	0	0	0	NL329				3.7612	1.38629	ACES Academic Center Evidence Based Sports Medicine	AMSTERDAM	Thermo Fisher	LANDSMEER	0	0	0	0	0	0	0	0	0	0	1	0	0	0	0	0	0	NL329NL329	0	172	5.14749
ACES Academic Center Evidence Based Sports Medicine_AMSTERDAM	medical	health	NL329	Tilburg University_TILBERG	other	uni	NL412	0	43	1	0	0	0	0					3.7612	0	ACES Academic Center Evidence Based Sports Medicine	AMSTERDAM	Tilburg University	TILBERG	0	0	0	0	0	0	0	0	0	0	0	0	1	0	0	0	0	NL329NL412	0	43	3.7612
ACES Academic Center Evidence Based Sports Medicine_AMSTERDAM	medical	health	NL329	Tilburg University_TILBURG	other	uni	NL412	0	43	1825	0	0	0	0					3.7612	7.50934	ACES Academic Center Evidence Based Sports Medicine	AMSTERDAM	Tilburg University	TILBURG	0	0	0	0	0	0	0	0	0	0	0	0	1	0	0	0	0	NL329NL412	0	78475	11.2705
ACES Academic Center Evidence Based Sports Medicine_AMSTERDAM	medical	health	NL329	Tiofarma BV_OUD BEIJERLAND	medical	industry	NL33C	0	43	6	0	0	0	1				medical	3.7612	1.79176	ACES Academic Center Evidence Based Sports Medicine	AMSTERDAM	Tiofarma BV	OUD BEIJERLAND	0	0	0	0	0	0	0	0	0	0	1	0	0	0	0	0	1	NL329NL33C	0	258	5.55296
ACES Academic Center Evidence Based Sports Medicine_AMSTERDAM	medical	health	NL329	Tjongerschans Hospital_HEERENVEEN	medical	health	NL126	0	43	17	0	1	0	1		health		medical	3.7612	2.83321	ACES Academic Center Evidence Based Sports Medicine	AMSTERDAM	Tjongerschans Hospital	HEERENVEEN	1	0	0	0	0	0	0	0	0	0	0	0	0	0	0	0	1	NL329NL126	0	731	6.59441
ACES Academic Center Evidence Based Sports Medicine_AMSTERDAM	medical	health	NL329	Topaz_KATWIJK	medical	health	NL337	0	43	12	0	1	0	1		health		medical	3.7612	2.48491	ACES Academic Center Evidence Based Sports Medicine	AMSTERDAM	Topaz	KATWIJK	1	0	0	0	0	0	0	0	0	0	0	0	0	0	0	0	1	NL329NL337	1	516	6.24611
ACES Academic Center Evidence Based Sports Medicine_AMSTERDAM	medical	health	NL329	Topaz_LEIDEN	medical	health	NL337	0	43	3	0	1	0	1		health		medical	3.7612	1.09861	ACES Academic Center Evidence Based Sports Medicine	AMSTERDAM	Topaz	LEIDEN	1	0	0	0	0	0	0	0	0	0	0	0	0	0	0	0	1	NL329NL337	1	129	4.85981
ACES Academic Center Evidence Based Sports Medicine_AMSTERDAM	medical	health	NL329	Topigs Norsvin Research Center BV_BEUNINGEN	engineering	industry	NL226	0	43	31	0	0	0	0					3.7612	3.43399	ACES Academic Center Evidence Based Sports Medicine	AMSTERDAM	Topigs Norsvin Research Center BV	BEUNINGEN	0	0	0	0	0	0	0	0	0	0	1	0	0	0	0	0	0	NL329NL226	0	1333	7.19519
ACES Academic Center Evidence Based Sports Medicine_AMSTERDAM	medical	health	NL329	Topsector Life Sciences_THE HAGUE	engineering	pro	NL332	0	43	11	0	0	0	0					3.7612	2.3979	ACES Academic Center Evidence Based Sports Medicine	AMSTERDAM	Topsector Life Sciences	THE HAGUE	0	0	0	0	0	0	1	0	0	0	0	0	0	0	0	0	0	NL329NL332	0	473	6.1591
ACES Academic Center Evidence Based Sports Medicine_AMSTERDAM	medical	health	NL329	Trajectum Specialized & Forensic Care_ZWOLLE	medical	health	NL211	0	43	8	0	1	0	1		health		medical	3.7612	2.07944	ACES Academic Center Evidence Based Sports Medicine	AMSTERDAM	Trajectum Specialized & Forensic Care	ZWOLLE	1	0	0	0	0	0	0	0	0	0	0	0	0	0	0	0	1	NL329NL211	0	344	5.84064
ACES Academic Center Evidence Based Sports Medicine_AMSTERDAM	medical	health	NL329	Transparency Healthcare BV_HENGELO	medical	industry	NL213	0	43	1	0	0	0	1				medical	3.7612	0	ACES Academic Center Evidence Based Sports Medicine	AMSTERDAM	Transparency Healthcare BV	HENGELO	0	0	0	0	0	0	0	0	0	0	1	0	0	0	0	0	1	NL329NL213	0	43	3.7612
ACES Academic Center Evidence Based Sports Medicine_AMSTERDAM	medical	health	NL329	Trimbos Institute - Netherlands Institute for Mental Health and Addiction_UTRECHT	medical	health	NL310	0	43	260	0	1	0	1		health		medical	3.7612	5.56068	ACES Academic Center Evidence Based Sports Medicine	AMSTERDAM	Trimbos Institute - Netherlands Institute for Mental Health and Addiction	UTRECHT	1	0	0	0	0	0	0	0	0	0	0	0	0	0	0	0	1	NL329NL310	1	11180	9.32188
ACES Academic Center Evidence Based Sports Medicine_AMSTERDAM	medical	health	NL329	Tropenbos Institute_WAGENINGEN	other	culture	NL221	0	43	10	0	0	0	0					3.7612	2.30259	ACES Academic Center Evidence Based Sports Medicine	AMSTERDAM	Tropenbos Institute	WAGENINGEN	0	0	0	0	0	0	0	0	0	0	0	0	0	0	0	0	0	NL329NL221	0	430	6.06379
ACES Academic Center Evidence Based Sports Medicine_AMSTERDAM	medical	health	NL329	Trouw Nutrition_BOXMEER	engineering	industry	NL413	0	43	25	0	0	0	0					3.7612	3.21888	ACES Academic Center Evidence Based Sports Medicine	AMSTERDAM	Trouw Nutrition	BOXMEER	0	0	0	0	0	0	0	0	0	0	1	0	0	0	0	0	0	NL329NL413	0	1075	6.98008
ACES Academic Center Evidence Based Sports Medicine_AMSTERDAM	medical	health	NL329	UNU-MERIT_MAASTRICHT	other	uni	NL423	0	43	66	0	0	0	0					3.7612	4.18965	ACES Academic Center Evidence Based Sports Medicine	AMSTERDAM	UNU-MERIT	MAASTRICHT	0	0	0	0	0	0	0	0	0	0	0	0	1	0	0	0	0	NL329NL423	0	2838	7.95085
ACES Academic Center Evidence Based Sports Medicine_AMSTERDAM	medical	health	NL329	UWV_AMSTERDAM	other	gov	NL329	0	43	19	1	0	0	0	NL329				3.7612	2.94444	ACES Academic Center Evidence Based Sports Medicine	AMSTERDAM	UWV	AMSTERDAM	0	0	0	0	0	0	0	0	0	0	0	0	0	0	1	0	0	NL329NL329	0	817	6.70564
ACES Academic Center Evidence Based Sports Medicine_AMSTERDAM	medical	health	NL329	UniQure Biopharma BV_AMSTERDAM	medical	industry	NL329	0	43	41	1	0	0	1	NL329			medical	3.7612	3.71357	ACES Academic Center Evidence Based Sports Medicine	AMSTERDAM	UniQure Biopharma BV	AMSTERDAM	0	0	0	0	0	0	0	0	0	0	1	0	0	0	0	0	1	NL329NL329	0	1763	7.47477
ACES Academic Center Evidence Based Sports Medicine_AMSTERDAM	medical	health	NL329	Unilever_VLAARDINGEN	engineering	industry	NL33C	0	43	150	0	0	0	0					3.7612	5.01064	ACES Academic Center Evidence Based Sports Medicine	AMSTERDAM	Unilever	VLAARDINGEN	0	0	0	0	0	0	0	0	0	0	1	0	0	0	0	0	0	NL329NL33C	0	6450	8.77184
ACES Academic Center Evidence Based Sports Medicine_AMSTERDAM	medical	health	NL329	University Medical Center Groningen_GRONINGEN	medical	uni	NL113	0	43	1653	0	0	0	1				medical	3.7612	7.41035	ACES Academic Center Evidence Based Sports Medicine	AMSTERDAM	University Medical Center Groningen	GRONINGEN	0	0	0	0	0	0	0	0	0	0	0	0	1	0	0	0	1	NL329NL113	0	71079	11.1715
ACES Academic Center Evidence Based Sports Medicine_AMSTERDAM	medical	health	NL329	University Medical Center Utrecht_GRONINGEN	medical	uni	NL113	0	43	1	0	0	0	1				medical	3.7612	0	ACES Academic Center Evidence Based Sports Medicine	AMSTERDAM	University Medical Center Utrecht	GRONINGEN	0	0	0	0	0	0	0	0	0	0	0	0	1	0	0	0	1	NL329NL113	0	43	3.7612
ACES Academic Center Evidence Based Sports Medicine_AMSTERDAM	medical	health	NL329	University Medical Center Utrecht_UTRECHT	medical	uni	NL310	0	43	7548	0	0	0	1				medical	3.7612	8.92904	ACES Academic Center Evidence Based Sports Medicine	AMSTERDAM	University Medical Center Utrecht	UTRECHT	0	0	0	0	0	0	0	0	0	0	0	0	1	0	0	0	1	NL329NL310	1	324564	12.6902
ACES Academic Center Evidence Based Sports Medicine_AMSTERDAM	medical	health	NL329	University of Amsterdam_AMSTERDAM	other	uni	NL329	8	43	21771	1	0	0	0	NL329				3.7612	9.98833	ACES Academic Center Evidence Based Sports Medicine	AMSTERDAM	University of Amsterdam	AMSTERDAM	0	0	0	0	0	0	0	0	0	0	0	0	1	0	0	0	0	NL329NL329	0	936153	13.7495
ACES Academic Center Evidence Based Sports Medicine_AMSTERDAM	medical	health	NL329	University of Applied Sciences Leiden_LEIDEN	other	uni	NL337	0	43	53	0	0	0	0					3.7612	3.97029	ACES Academic Center Evidence Based Sports Medicine	AMSTERDAM	University of Applied Sciences Leiden	LEIDEN	0	0	0	0	0	0	0	0	0	0	0	0	1	0	0	0	0	NL329NL337	1	2279	7.73149
ACES Academic Center Evidence Based Sports Medicine_AMSTERDAM	medical	health	NL329	University of Applied Sciences Utrecht_UTRECHT	other	uni	NL310	0	43	218	0	0	0	0					3.7612	5.3845	ACES Academic Center Evidence Based Sports Medicine	AMSTERDAM	University of Applied Sciences Utrecht	UTRECHT	0	0	0	0	0	0	0	0	0	0	0	0	1	0	0	0	0	NL329NL310	1	9374	9.14569
ACES Academic Center Evidence Based Sports Medicine_AMSTERDAM	medical	health	NL329	University of Groningen_GRONINGEN	other	uni	NL113	0	43	11235	0	0	0	0					3.7612	9.32679	ACES Academic Center Evidence Based Sports Medicine	AMSTERDAM	University of Groningen	GRONINGEN	0	0	0	0	0	0	0	0	0	0	0	0	1	0	0	0	0	NL329NL113	0	483105	13.088
ACES Academic Center Evidence Based Sports Medicine_AMSTERDAM	medical	health	NL329	University of Humanistic Studies_UTRECHT	other	uni	NL310	0	43	75	0	0	0	0					3.7612	4.31749	ACES Academic Center Evidence Based Sports Medicine	AMSTERDAM	University of Humanistic Studies	UTRECHT	0	0	0	0	0	0	0	0	0	0	0	0	1	0	0	0	0	NL329NL310	1	3225	8.07869
ACES Academic Center Evidence Based Sports Medicine_AMSTERDAM	medical	health	NL329	University of Twente_ENSCHEDE	engineering	uni	NL213	0	43	3809	0	0	0	0					3.7612	8.24512	ACES Academic Center Evidence Based Sports Medicine	AMSTERDAM	University of Twente	ENSCHEDE	0	0	0	0	0	0	0	0	0	0	0	0	1	0	0	0	0	NL329NL213	0	163787	12.0063
ACES Academic Center Evidence Based Sports Medicine_AMSTERDAM	medical	health	NL329	Utrecht University_UTRECHT	other	uni	NL310	0	43	9124	0	0	0	0					3.7612	9.11866	ACES Academic Center Evidence Based Sports Medicine	AMSTERDAM	Utrecht University	UTRECHT	0	0	0	0	0	0	0	0	0	0	0	0	1	0	0	0	0	NL329NL310	1	392332	12.8799
ACES Academic Center Evidence Based Sports Medicine_AMSTERDAM	medical	health	NL329	Van Gansewinkel Minerals_EINDHOVEN	engineering	industry	NL414	0	43	4	0	0	0	0					3.7612	1.38629	ACES Academic Center Evidence Based Sports Medicine	AMSTERDAM	Van Gansewinkel Minerals	EINDHOVEN	0	0	0	0	0	0	0	0	0	0	1	0	0	0	0	0	0	NL329NL414	0	172	5.14749
ACES Academic Center Evidence Based Sports Medicine_AMSTERDAM	medical	health	NL329	Van Hall Larenstein University of Applied Sciences_LEEUWARDEN	other	uni	NL124	0	43	71	0	0	0	0					3.7612	4.26268	ACES Academic Center Evidence Based Sports Medicine	AMSTERDAM	Van Hall Larenstein University of Applied Sciences	LEEUWARDEN	0	0	0	0	0	0	0	0	0	0	0	0	1	0	0	0	0	NL329NL124	0	3053	8.02388
ACES Academic Center Evidence Based Sports Medicine_AMSTERDAM	medical	health	NL329	Van Mesdag Clinic_GRONINGEN	medical	health	NL113	0	43	8	0	1	0	1		health		medical	3.7612	2.07944	ACES Academic Center Evidence Based Sports Medicine	AMSTERDAM	Van Mesdag Clinic	GRONINGEN	1	0	0	0	0	0	0	0	0	0	0	0	0	0	0	0	1	NL329NL113	0	344	5.84064
ACES Academic Center Evidence Based Sports Medicine_AMSTERDAM	medical	health	NL329	Van Vledder Consulting_OLST	engineering	industry	NL212	0	43	3	0	0	0	0					3.7612	1.09861	ACES Academic Center Evidence Based Sports Medicine	AMSTERDAM	Van Vledder Consulting	OLST	0	0	0	0	0	0	0	0	0	0	1	0	0	0	0	0	0	NL329NL212	0	129	4.85981
ACES Academic Center Evidence Based Sports Medicine_AMSTERDAM	medical	health	NL329	VanderSat BV_HAARLEM	engineering	industry	NL324	0	43	9	0	0	0	0					3.7612	2.19722	ACES Academic Center Evidence Based Sports Medicine	AMSTERDAM	VanderSat BV	HAARLEM	0	0	0	0	0	0	0	0	0	0	1	0	0	0	0	0	0	NL329NL324	1	387	5.95842
ACES Academic Center Evidence Based Sports Medicine_AMSTERDAM	medical	health	NL329	VanderSat BV_NOORDWIJK	engineering	industry	NL337	0	43	14	0	0	0	0					3.7612	2.63906	ACES Academic Center Evidence Based Sports Medicine	AMSTERDAM	VanderSat BV	NOORDWIJK	0	0	0	0	0	0	0	0	0	0	1	0	0	0	0	0	0	NL329NL337	1	602	6.40026
ACES Academic Center Evidence Based Sports Medicine_AMSTERDAM	medical	health	NL329	VeiligheidNL Consumer Safety Institute_AMSTERDAM	other	pro	NL329	1	43	26	1	0	0	0	NL329				3.7612	3.2581	ACES Academic Center Evidence Based Sports Medicine	AMSTERDAM	VeiligheidNL Consumer Safety Institute	AMSTERDAM	0	0	0	0	0	0	1	0	0	0	0	0	0	0	0	0	0	NL329NL329	0	1118	7.0193
ACES Academic Center Evidence Based Sports Medicine_AMSTERDAM	medical	health	NL329	Vetenary Clinic Tweestromenland_WIJCHEN	medical	health	NL226	0	43	1	0	1	0	1		health		medical	3.7612	0	ACES Academic Center Evidence Based Sports Medicine	AMSTERDAM	Vetenary Clinic Tweestromenland	WIJCHEN	1	0	0	0	0	0	0	0	0	0	0	0	0	0	0	0	1	NL329NL226	0	43	3.7612
ACES Academic Center Evidence Based Sports Medicine_AMSTERDAM	medical	health	NL329	ViaSana Clinic_MILL	medical	health	NL413	0	43	5	0	1	0	1		health		medical	3.7612	1.60944	ACES Academic Center Evidence Based Sports Medicine	AMSTERDAM	ViaSana Clinic	MILL	1	0	0	0	0	0	0	0	0	0	0	0	0	0	0	0	1	NL329NL413	0	215	5.37064
ACES Academic Center Evidence Based Sports Medicine_AMSTERDAM	medical	health	NL329	Viecuri Medical Center_NIJMEGEN	medical	health	NL226	0	43	1	0	1	0	1		health		medical	3.7612	0	ACES Academic Center Evidence Based Sports Medicine	AMSTERDAM	Viecuri Medical Center	NIJMEGEN	1	0	0	0	0	0	0	0	0	0	0	0	0	0	0	0	1	NL329NL226	0	43	3.7612
ACES Academic Center Evidence Based Sports Medicine_AMSTERDAM	medical	health	NL329	Viecuri Medical Center_VENLO	medical	health	NL421	0	43	167	0	1	0	1		health		medical	3.7612	5.11799	ACES Academic Center Evidence Based Sports Medicine	AMSTERDAM	Viecuri Medical Center	VENLO	1	0	0	0	0	0	0	0	0	0	0	0	0	0	0	0	1	NL329NL421	0	7181	8.87919
ACES Academic Center Evidence Based Sports Medicine_AMSTERDAM	medical	health	NL329	Viecuri Medical Center_VENRAY	medical	health	NL421	0	43	4	0	1	0	1		health		medical	3.7612	1.38629	ACES Academic Center Evidence Based Sports Medicine	AMSTERDAM	Viecuri Medical Center	VENRAY	1	0	0	0	0	0	0	0	0	0	0	0	0	0	0	0	1	NL329NL421	0	172	5.14749
ACES Academic Center Evidence Based Sports Medicine_AMSTERDAM	medical	health	NL329	Viersprong Inst Studies Personal Disorders_BERGEN OP ZOOM	medical	health	NL411	0	43	1	0	1	0	1		health		medical	3.7612	0	ACES Academic Center Evidence Based Sports Medicine	AMSTERDAM	Viersprong Inst Studies Personal Disorders	BERGEN OP ZOOM	1	0	0	0	0	0	0	0	0	0	0	0	0	0	0	0	1	NL329NL411	0	43	3.7612
ACES Academic Center Evidence Based Sports Medicine_AMSTERDAM	medical	health	NL329	Viersprong Inst Studies Personal Disorders_HALSTEREN	medical	health	NL411	0	43	11	0	1	0	1		health		medical	3.7612	2.3979	ACES Academic Center Evidence Based Sports Medicine	AMSTERDAM	Viersprong Inst Studies Personal Disorders	HALSTEREN	1	0	0	0	0	0	0	0	0	0	0	0	0	0	0	0	1	NL329NL411	0	473	6.1591
ACES Academic Center Evidence Based Sports Medicine_AMSTERDAM	medical	health	NL329	Vilans National Center Expertise Long Term Care_UTRECHT	medical	health	NL310	0	43	20	0	1	0	1		health		medical	3.7612	2.99573	ACES Academic Center Evidence Based Sports Medicine	AMSTERDAM	Vilans National Center Expertise Long Term Care	UTRECHT	1	0	0	0	0	0	0	0	0	0	0	0	0	0	0	0	1	NL329NL310	1	860	6.75693
ACES Academic Center Evidence Based Sports Medicine_AMSTERDAM	medical	health	NL329	Vincent van Gogh Institute_NIJMEGEN	medical	health	NL226	0	43	1	0	1	0	1		health		medical	3.7612	0	ACES Academic Center Evidence Based Sports Medicine	AMSTERDAM	Vincent van Gogh Institute	NIJMEGEN	1	0	0	0	0	0	0	0	0	0	0	0	0	0	0	0	1	NL329NL226	0	43	3.7612
ACES Academic Center Evidence Based Sports Medicine_AMSTERDAM	medical	health	NL329	Vincent van Gogh Institute_VENRAY	medical	health	NL421	0	43	29	0	1	0	1		health		medical	3.7612	3.3673	ACES Academic Center Evidence Based Sports Medicine	AMSTERDAM	Vincent van Gogh Institute	VENRAY	1	0	0	0	0	0	0	0	0	0	0	0	0	0	0	0	1	NL329NL421	0	1247	7.1285
ACES Academic Center Evidence Based Sports Medicine_AMSTERDAM	medical	health	NL329	Virenze Center for Infant Mental Health Care_MAASTRICHT	medical	health	NL423	0	43	8	0	1	0	1		health		medical	3.7612	2.07944	ACES Academic Center Evidence Based Sports Medicine	AMSTERDAM	Virenze Center for Infant Mental Health Care	MAASTRICHT	1	0	0	0	0	0	0	0	0	0	0	0	0	0	0	0	1	NL329NL423	0	344	5.84064
ACES Academic Center Evidence Based Sports Medicine_AMSTERDAM	medical	health	NL329	ViroClin Biosci BV_ROTTERDAM	medical	industry	NL33C	0	43	17	0	0	0	1				medical	3.7612	2.83321	ACES Academic Center Evidence Based Sports Medicine	AMSTERDAM	ViroClin Biosci BV	ROTTERDAM	0	0	0	0	0	0	0	0	0	0	1	0	0	0	0	0	1	NL329NL33C	0	731	6.59441
ACES Academic Center Evidence Based Sports Medicine_AMSTERDAM	medical	health	NL329	Vrije Universiteit Amsterdam_AMSTERDAM	other	uni	NL329	2	43	12152	1	0	0	0	NL329				3.7612	9.40525	ACES Academic Center Evidence Based Sports Medicine	AMSTERDAM	Vrije Universiteit Amsterdam	AMSTERDAM	0	0	0	0	0	0	0	0	0	0	0	0	1	0	0	0	0	NL329NL329	0	522536	13.1664
ACES Academic Center Evidence Based Sports Medicine_AMSTERDAM	medical	health	NL329	Wageningen Bioveterinary Research_LELYSTAD	engineering	uni	NL230	0	43	63	0	0	0	0					3.7612	4.14313	ACES Academic Center Evidence Based Sports Medicine	AMSTERDAM	Wageningen Bioveterinary Research	LELYSTAD	0	0	0	0	0	0	0	0	0	0	0	0	1	0	0	0	0	NL329NL230	0	2709	7.90434
ACES Academic Center Evidence Based Sports Medicine_AMSTERDAM	medical	health	NL329	Wageningen University & Research_WAGENINGEN	engineering	uni	NL221	0	43	6717	0	0	0	0					3.7612	8.8124	ACES Academic Center Evidence Based Sports Medicine	AMSTERDAM	Wageningen University & Research	WAGENINGEN	0	0	0	0	0	0	0	0	0	0	0	0	1	0	0	0	0	NL329NL221	0	288831	12.5736
ACES Academic Center Evidence Based Sports Medicine_AMSTERDAM	medical	health	NL329	Waternet_AMSTERDAM	other	gov	NL329	0	43	36	1	0	0	0	NL329				3.7612	3.58352	ACES Academic Center Evidence Based Sports Medicine	AMSTERDAM	Waternet	AMSTERDAM	0	0	0	0	0	0	0	0	0	0	0	0	0	0	1	0	0	NL329NL329	0	1548	7.34472
ACES Academic Center Evidence Based Sports Medicine_AMSTERDAM	medical	health	NL329	Westerdijk Fungal Biodiversity Institute_UTRECHT	other	pro	NL310	0	43	347	0	0	0	0					3.7612	5.84932	ACES Academic Center Evidence Based Sports Medicine	AMSTERDAM	Westerdijk Fungal Biodiversity Institute	UTRECHT	0	0	0	0	0	0	1	0	0	0	0	0	0	0	0	0	0	NL329NL310	1	14921	9.61053
ACES Academic Center Evidence Based Sports Medicine_AMSTERDAM	medical	health	NL329	Westfries Gasthuis_HOORN	medical	health	NL321	0	43	60	0	1	0	1		health		medical	3.7612	4.09434	ACES Academic Center Evidence Based Sports Medicine	AMSTERDAM	Westfries Gasthuis	HOORN	1	0	0	0	0	0	0	0	0	0	0	0	0	0	0	0	1	NL329NL321	1	2580	7.85554
ACES Academic Center Evidence Based Sports Medicine_AMSTERDAM	medical	health	NL329	Wetsus European Centre of Excellence for Sustainable Water Technology_LEEUWARDEN	other	pro	NL124	0	43	144	0	0	0	0					3.7612	4.96981	ACES Academic Center Evidence Based Sports Medicine	AMSTERDAM	Wetsus European Centre of Excellence for Sustainable Water Technology	LEEUWARDEN	0	0	0	0	0	0	1	0	0	0	0	0	0	0	0	0	0	NL329NL124	0	6192	8.73101
ACES Academic Center Evidence Based Sports Medicine_AMSTERDAM	medical	health	NL329	Wilhelmina Ziekenhuis Assen_ASSEN	medical	health	NL131	0	43	19	0	1	0	1		health		medical	3.7612	2.94444	ACES Academic Center Evidence Based Sports Medicine	AMSTERDAM	Wilhelmina Ziekenhuis Assen	ASSEN	1	0	0	0	0	0	0	0	0	0	0	0	0	0	0	0	1	NL329NL131	0	817	6.70564
ACES Academic Center Evidence Based Sports Medicine_AMSTERDAM	medical	health	NL329	Winclove Probiot BV_AMSTERDAM	medical	industry	NL329	0	43	14	1	0	0	1	NL329			medical	3.7612	2.63906	ACES Academic Center Evidence Based Sports Medicine	AMSTERDAM	Winclove Probiot BV	AMSTERDAM	0	0	0	0	0	0	0	0	0	0	1	0	0	0	0	0	1	NL329NL329	0	602	6.40026
ACES Academic Center Evidence Based Sports Medicine_AMSTERDAM	medical	health	NL329	Windesheim University of Applied Sciences_ZWOLLE	other	uni	NL211	0	43	83	0	0	0	0					3.7612	4.41884	ACES Academic Center Evidence Based Sports Medicine	AMSTERDAM	Windesheim University of Applied Sciences	ZWOLLE	0	0	0	0	0	0	0	0	0	0	0	0	1	0	0	0	0	NL329NL211	0	3569	8.18004
ACES Academic Center Evidence Based Sports Medicine_AMSTERDAM	medical	health	NL329	Wings of Care BV_VUGHT	medical	industry	NL413	0	43	2	0	0	0	1				medical	3.7612	0.693147	ACES Academic Center Evidence Based Sports Medicine	AMSTERDAM	Wings of Care BV	VUGHT	0	0	0	0	0	0	0	0	0	0	1	0	0	0	0	0	1	NL329NL413	0	86	4.45435
ACES Academic Center Evidence Based Sports Medicine_AMSTERDAM	medical	health	NL329	Witteveen Bos Consulting Engineers_DEVENTER	engineering	industry	NL212	0	43	14	0	0	0	0					3.7612	2.63906	ACES Academic Center Evidence Based Sports Medicine	AMSTERDAM	Witteveen Bos Consulting Engineers	DEVENTER	0	0	0	0	0	0	0	0	0	0	1	0	0	0	0	0	0	NL329NL212	0	602	6.40026
ACES Academic Center Evidence Based Sports Medicine_AMSTERDAM	medical	health	NL329	World Health Organization_ROTTERDAM	medical	health	NL33C	0	43	1	0	1	0	1		health		medical	3.7612	0	ACES Academic Center Evidence Based Sports Medicine	AMSTERDAM	World Health Organization	ROTTERDAM	1	0	0	0	0	0	0	0	0	0	0	0	0	0	0	0	1	NL329NL33C	0	43	3.7612
ACES Academic Center Evidence Based Sports Medicine_AMSTERDAM	medical	health	NL329	World Health Organization_SHERTOGENBOSCH	medical	health	NL413	0	43	4	0	1	0	1		health		medical	3.7612	1.38629	ACES Academic Center Evidence Based Sports Medicine	AMSTERDAM	World Health Organization	SHERTOGENBOSCH	1	0	0	0	0	0	0	0	0	0	0	0	0	0	0	0	1	NL329NL413	0	172	5.14749
ACES Academic Center Evidence Based Sports Medicine_AMSTERDAM	medical	health	NL329	World Health Organization_UTRECHT	medical	health	NL310	0	43	11	0	1	0	1		health		medical	3.7612	2.3979	ACES Academic Center Evidence Based Sports Medicine	AMSTERDAM	World Health Organization	UTRECHT	1	0	0	0	0	0	0	0	0	0	0	0	0	0	0	0	1	NL329NL310	1	473	6.1591
ACES Academic Center Evidence Based Sports Medicine_AMSTERDAM	medical	health	NL329	World Players Union FIFA_HOOFDDORP	other	culture	NL329	0	43	6	1	0	0	0	NL329				3.7612	1.79176	ACES Academic Center Evidence Based Sports Medicine	AMSTERDAM	World Players Union FIFA	HOOFDDORP	0	0	0	0	0	0	0	0	0	0	0	0	0	0	0	0	0	NL329NL329	0	258	5.55296
ACES Academic Center Evidence Based Sports Medicine_AMSTERDAM	medical	health	NL329	Xpand Biotechnol BV_BILTHOVEN	engineering	industry	NL310	0	43	13	0	0	0	0					3.7612	2.56495	ACES Academic Center Evidence Based Sports Medicine	AMSTERDAM	Xpand Biotechnol BV	BILTHOVEN	0	0	0	0	0	0	0	0	0	0	1	0	0	0	0	0	0	NL329NL310	1	559	6.32615
ACES Academic Center Evidence Based Sports Medicine_AMSTERDAM	medical	health	NL329	Yulius Acad_AMSTERDAM	medical	health	NL329	0	43	1	1	1	0	1	NL329	health		medical	3.7612	0	ACES Academic Center Evidence Based Sports Medicine	AMSTERDAM	Yulius Acad	AMSTERDAM	1	0	0	0	0	0	0	0	0	0	0	0	0	0	0	0	1	NL329NL329	0	43	3.7612
ACES Academic Center Evidence Based Sports Medicine_AMSTERDAM	medical	health	NL329	Yulius Acad_BARENDRECHT	medical	health	NL33C	0	43	18	0	1	0	1		health		medical	3.7612	2.89037	ACES Academic Center Evidence Based Sports Medicine	AMSTERDAM	Yulius Acad	BARENDRECHT	1	0	0	0	0	0	0	0	0	0	0	0	0	0	0	0	1	NL329NL33C	0	774	6.65157
ACES Academic Center Evidence Based Sports Medicine_AMSTERDAM	medical	health	NL329	Yulius Acad_DORDRECHT	medical	health	NL33A	0	43	13	0	1	0	1		health		medical	3.7612	2.56495	ACES Academic Center Evidence Based Sports Medicine	AMSTERDAM	Yulius Acad	DORDRECHT	1	0	0	0	0	0	0	0	0	0	0	0	0	0	0	0	1	NL329NL33A	0	559	6.32615
ACES Academic Center Evidence Based Sports Medicine_AMSTERDAM	medical	health	NL329	Yulius Acad_ROTTERDAM	medical	health	NL33C	0	43	5	0	1	0	1		health		medical	3.7612	1.60944	ACES Academic Center Evidence Based Sports Medicine	AMSTERDAM	Yulius Acad	ROTTERDAM	1	0	0	0	0	0	0	0	0	0	0	0	0	0	0	0	1	NL329NL33C	0	215	5.37064
ACES Academic Center Evidence Based Sports Medicine_AMSTERDAM	medical	health	NL329	Zaans Medisch Centrum_ZAANDAM	medical	health	NL325	0	43	53	0	1	0	1		health		medical	3.7612	3.97029	ACES Academic Center Evidence Based Sports Medicine	AMSTERDAM	Zaans Medisch Centrum	ZAANDAM	1	0	0	0	0	0	0	0	0	0	0	0	0	0	0	0	1	NL329NL325	1	2279	7.73149
ACES Academic Center Evidence Based Sports Medicine_AMSTERDAM	medical	health	NL329	Ziekenhuis Groep Twente_ALMELO	medical	health	NL213	0	43	121	0	1	0	1		health		medical	3.7612	4.79579	ACES Academic Center Evidence Based Sports Medicine	AMSTERDAM	Ziekenhuis Groep Twente	ALMELO	1	0	0	0	0	0	0	0	0	0	0	0	0	0	0	0	1	NL329NL213	0	5203	8.55699
ACES Academic Center Evidence Based Sports Medicine_AMSTERDAM	medical	health	NL329	Zonnestraal Eye Hospital_AMSTERDAM	medical	health	NL329	0	43	2	1	1	0	1	NL329	health		medical	3.7612	0.693147	ACES Academic Center Evidence Based Sports Medicine	AMSTERDAM	Zonnestraal Eye Hospital	AMSTERDAM	1	0	0	0	0	0	0	0	0	0	0	0	0	0	0	0	1	NL329NL329	0	86	4.45435
ACES Academic Center Evidence Based Sports Medicine_AMSTERDAM	medical	health	NL329	Zorgapotheek Nederland BV_UTRECHT	medical	health	NL310	0	43	4	0	1	0	1		health		medical	3.7612	1.38629	ACES Academic Center Evidence Based Sports Medicine	AMSTERDAM	Zorgapotheek Nederland BV	UTRECHT	1	0	0	0	0	0	0	0	0	0	0	0	0	0	0	0	1	NL329NL310	1	172	5.14749
ACES Academic Center Evidence Based Sports Medicine_AMSTERDAM	medical	health	NL329	Zorggroep Almere_ALMERE	medical	health	NL230	0	43	1	0	1	0	1		health		medical	3.7612	0	ACES Academic Center Evidence Based Sports Medicine	AMSTERDAM	Zorggroep Almere	ALMERE	1	0	0	0	0	0	0	0	0	0	0	0	0	0	0	0	1	NL329NL230	0	43	3.7612
ACES Academic Center Evidence Based Sports Medicine_AMSTERDAM	medical	health	NL329	Zorggrp Noorderbreedte & Tjongerschans_LEEUWARDEN	medical	health	NL124	0	43	1	0	1	0	1		health		medical	3.7612	0	ACES Academic Center Evidence Based Sports Medicine	AMSTERDAM	Zorggrp Noorderbreedte & Tjongerschans	LEEUWARDEN	1	0	0	0	0	0	0	0	0	0	0	0	0	0	0	0	1	NL329NL124	0	43	3.7612
ACES Academic Center Evidence Based Sports Medicine_AMSTERDAM	medical	health	NL329	Zuyd University of Applied Sciences_HEERLEN	other	uni	NL423	0	43	123	0	0	0	0					3.7612	4.81218	ACES Academic Center Evidence Based Sports Medicine	AMSTERDAM	Zuyd University of Applied Sciences	HEERLEN	0	0	0	0	0	0	0	0	0	0	0	0	1	0	0	0	0	NL329NL423	0	5289	8.57338
ACES Academic Center Evidence Based Sports Medicine_AMSTERDAM	medical	health	NL329	Zuyd University of Applied Sciences_MAASTRICHT	other	uni	NL423	0	43	17	0	0	0	0					3.7612	2.83321	ACES Academic Center Evidence Based Sports Medicine	AMSTERDAM	Zuyd University of Applied Sciences	MAASTRICHT	0	0	0	0	0	0	0	0	0	0	0	0	1	0	0	0	0	NL329NL423	0	731	6.59441
ACES Academic Center Evidence Based Sports Medicine_AMSTERDAM	medical	health	NL329	Zuyderland_GELEEN	medical	health	NL423	0	43	14	0	1	0	1		health		medical	3.7612	2.63906	ACES Academic Center Evidence Based Sports Medicine	AMSTERDAM	Zuyderland	GELEEN	1	0	0	0	0	0	0	0	0	0	0	0	0	0	0	0	1	NL329NL423	0	602	6.40026
ACES Academic Center Evidence Based Sports Medicine_AMSTERDAM	medical	health	NL329	Zuyderland_HEERLEN	medical	health	NL423	0	43	277	0	1	0	1		health		medical	3.7612	5.62402	ACES Academic Center Evidence Based Sports Medicine	AMSTERDAM	Zuyderland	HEERLEN	1	0	0	0	0	0	0	0	0	0	0	0	0	0	0	0	1	NL329NL423	0	11911	9.38522
ACES Academic Center Evidence Based Sports Medicine_AMSTERDAM	medical	health	NL329	Zuyderland_SITTARD	medical	health	NL423	0	43	133	0	1	0	1		health		medical	3.7612	4.89035	ACES Academic Center Evidence Based Sports Medicine	AMSTERDAM	Zuyderland	SITTARD	1	0	0	0	0	0	0	0	0	0	0	0	0	0	0	0	1	NL329NL423	0	5719	8.65155
ACES Academic Center Evidence Based Sports Medicine_AMSTERDAM	medical	health	NL329	s Heeren Loo Zorggroep_AMERSFOORT	medical	health	NL310	0	43	8	0	1	0	1		health		medical	3.7612	2.07944	ACES Academic Center Evidence Based Sports Medicine	AMSTERDAM	s Heeren Loo Zorggroep	AMERSFOORT	1	0	0	0	0	0	0	0	0	0	0	0	0	0	0	0	1	NL329NL310	1	344	5.84064
ACES Academic Center Evidence Based Sports Medicine_AMSTERDAM	medical	health	NL329	s Heeren Loo Zorggroep_ERMELO	medical	health	NL221	0	43	1	0	1	0	1		health		medical	3.7612	0	ACES Academic Center Evidence Based Sports Medicine	AMSTERDAM	s Heeren Loo Zorggroep	ERMELO	1	0	0	0	0	0	0	0	0	0	0	0	0	0	0	0	1	NL329NL221	0	43	3.7612
ACES Academic Center Evidence Based Sports Medicine_AMSTERDAM	medical	health	NL329	s Heeren Loo Zorggroep_WEKEROM	medical	health	NL221	0	43	3	0	1	0	1		health		medical	3.7612	1.09861	ACES Academic Center Evidence Based Sports Medicine	AMSTERDAM	s Heeren Loo Zorggroep	WEKEROM	1	0	0	0	0	0	0	0	0	0	0	0	0	0	0	0	1	NL329NL221	0	129	4.85981
ACS Biomaker BV_AMSTERDAM	medical	industry	NL329	AIDS Foundation_AMSTERDAM	medical	health	NL329	0	5	17	1	0	0	1	NL329			medical	1.60944	2.83321	ACS Biomaker BV	AMSTERDAM	AIDS Foundation	AMSTERDAM	0	0	0	0	0	0	0	0	0	0	1	0	0	0	0	0	1	NL329NL329	0	85	4.44265
ACS Biomaker BV_AMSTERDAM	medical	industry	NL329	ARLANXEO Performance Elastomers_GELEEN	engineering	industry	NL423	0	5	3	0	1	0	0		industry			1.60944	1.09861	ACS Biomaker BV	AMSTERDAM	ARLANXEO Performance Elastomers	GELEEN	0	1	0	0	0	0	0	0	0	0	0	0	0	0	0	0	0	NL329NL423	0	15	2.70805
ACS Biomaker BV_AMSTERDAM	medical	industry	NL329	ARQ Nationaal Psychotrauma Centrum_DIEMEN	medical	pro	NL329	0	5	101	1	0	0	1	NL329			medical	1.60944	4.61512	ACS Biomaker BV	AMSTERDAM	ARQ Nationaal Psychotrauma Centrum	DIEMEN	0	0	0	0	0	1	0	0	0	0	0	0	0	0	0	0	1	NL329NL329	0	505	6.22456
ACS Biomaker BV_AMSTERDAM	medical	industry	NL329	ARQ Nationaal Psychotrauma Centrum_NOORDWIJKERHOUT	medical	pro	NL337	0	5	2	0	0	0	1				medical	1.60944	0.693147	ACS Biomaker BV	AMSTERDAM	ARQ Nationaal Psychotrauma Centrum	NOORDWIJKERHOUT	0	0	0	0	0	1	0	0	0	0	0	0	0	0	0	0	1	NL329NL337	1	10	2.30259
ACS Biomaker BV_AMSTERDAM	medical	industry	NL329	ARQ Nationaal Psychotrauma Centrum_OEGSTGEEST	medical	pro	NL337	0	5	9	0	0	0	1				medical	1.60944	2.19722	ACS Biomaker BV	AMSTERDAM	ARQ Nationaal Psychotrauma Centrum	OEGSTGEEST	0	0	0	0	0	1	0	0	0	0	0	0	0	0	0	0	1	NL329NL337	1	45	3.80666
ACS Biomaker BV_AMSTERDAM	medical	industry	NL329	ASML_VELDHOVEN	engineering	industry	NL414	0	5	56	0	1	0	0		industry			1.60944	4.02535	ACS Biomaker BV	AMSTERDAM	ASML	VELDHOVEN	0	1	0	0	0	0	0	0	0	0	0	0	0	0	0	0	0	NL329NL414	0	280	5.63479
ACS Biomaker BV_AMSTERDAM	medical	industry	NL329	AVAG_AMSTERDAM	medical	health	NL329	0	5	3	1	0	0	1	NL329			medical	1.60944	1.09861	ACS Biomaker BV	AMSTERDAM	AVAG	AMSTERDAM	0	0	0	0	0	0	0	0	0	0	1	0	0	0	0	0	1	NL329NL329	0	15	2.70805
ACS Biomaker BV_AMSTERDAM	medical	industry	NL329	AVAG_GRONINGEN	medical	health	NL113	0	5	3	0	0	0	1				medical	1.60944	1.09861	ACS Biomaker BV	AMSTERDAM	AVAG	GRONINGEN	0	0	0	0	0	0	0	0	0	0	1	0	0	0	0	0	1	NL329NL113	0	15	2.70805
ACS Biomaker BV_AMSTERDAM	medical	industry	NL329	AVANS University of Applied Sciences_BREDA	other	uni	NL411	0	5	101	0	0	0	0					1.60944	4.61512	ACS Biomaker BV	AMSTERDAM	AVANS University of Applied Sciences	BREDA	0	0	0	0	0	0	0	0	0	1	0	0	0	0	0	0	0	NL329NL411	0	505	6.22456
ACS Biomaker BV_AMSTERDAM	medical	industry	NL329	AVANS University of Applied Sciences_SHERTOGENBOSCH	other	uni	NL413	0	5	5	0	0	0	0					1.60944	1.60944	ACS Biomaker BV	AMSTERDAM	AVANS University of Applied Sciences	SHERTOGENBOSCH	0	0	0	0	0	0	0	0	0	1	0	0	0	0	0	0	0	NL329NL413	0	25	3.21888
ACS Biomaker BV_AMSTERDAM	medical	industry	NL329	AVANS University of Applied Sciences_TILBURG	other	uni	NL412	0	5	5	0	0	0	0					1.60944	1.60944	ACS Biomaker BV	AMSTERDAM	AVANS University of Applied Sciences	TILBURG	0	0	0	0	0	0	0	0	0	1	0	0	0	0	0	0	0	NL329NL412	0	25	3.21888
ACS Biomaker BV_AMSTERDAM	medical	industry	NL329	Adelante Ctr Expertise Rehabil_HOENSBROEK	medical	health	NL423	0	5	53	0	0	0	1				medical	1.60944	3.97029	ACS Biomaker BV	AMSTERDAM	Adelante Ctr Expertise Rehabil	HOENSBROEK	0	0	0	0	0	0	0	0	0	0	1	0	0	0	0	0	1	NL329NL423	0	265	5.57973
ACS Biomaker BV_AMSTERDAM	medical	industry	NL329	Adelante Ctr Expertise Rehabil_VALKENBURG	medical	health	NL423	0	5	2	0	0	0	1				medical	1.60944	0.693147	ACS Biomaker BV	AMSTERDAM	Adelante Ctr Expertise Rehabil	VALKENBURG	0	0	0	0	0	0	0	0	0	0	1	0	0	0	0	0	1	NL329NL423	0	10	2.30259
ACS Biomaker BV_AMSTERDAM	medical	industry	NL329	Advanced Research Center Nanolithography ARCNL_AMSTERDAM	other	pro	NL329	0	5	35	1	0	0	0	NL329				1.60944	3.55535	ACS Biomaker BV	AMSTERDAM	Advanced Research Center Nanolithography ARCNL	AMSTERDAM	0	0	0	0	0	1	0	0	0	0	0	0	0	0	0	0	0	NL329NL329	0	175	5.16479
ACS Biomaker BV_AMSTERDAM	medical	industry	NL329	Akzo Nobel_SASSENHEIM	engineering	industry	NL337	0	5	14	0	1	0	0		industry			1.60944	2.63906	ACS Biomaker BV	AMSTERDAM	Akzo Nobel	SASSENHEIM	0	1	0	0	0	0	0	0	0	0	0	0	0	0	0	0	0	NL329NL337	1	70	4.2485
ACS Biomaker BV_AMSTERDAM	medical	industry	NL329	Albemarle Catalysts Co BV_AMSTERDAM	engineering	industry	NL329	0	5	8	1	1	0	0	NL329	industry			1.60944	2.07944	ACS Biomaker BV	AMSTERDAM	Albemarle Catalysts Co BV	AMSTERDAM	0	1	0	0	0	0	0	0	0	0	0	0	0	0	0	0	0	NL329NL329	0	40	3.68888
ACS Biomaker BV_AMSTERDAM	medical	industry	NL329	Albert Schweitzer Hospital_DORDRECHT	medical	health	NL33A	0	5	218	0	0	0	1				medical	1.60944	5.3845	ACS Biomaker BV	AMSTERDAM	Albert Schweitzer Hospital	DORDRECHT	0	0	0	0	0	0	0	0	0	0	1	0	0	0	0	0	1	NL329NL33A	0	1090	6.99393
ACS Biomaker BV_AMSTERDAM	medical	industry	NL329	Alliance Smokefree Holland_THE HAGUE	medical	health	NL332	0	5	10	0	0	0	1				medical	1.60944	2.30259	ACS Biomaker BV	AMSTERDAM	Alliance Smokefree Holland	THE HAGUE	0	0	0	0	0	0	0	0	0	0	1	0	0	0	0	0	1	NL329NL332	0	50	3.91202
ACS Biomaker BV_AMSTERDAM	medical	industry	NL329	Alrijne Hosp_LEIDEN	medical	health	NL337	0	5	22	0	0	0	1				medical	1.60944	3.09104	ACS Biomaker BV	AMSTERDAM	Alrijne Hosp	LEIDEN	0	0	0	0	0	0	0	0	0	0	1	0	0	0	0	0	1	NL329NL337	1	110	4.70048
ACS Biomaker BV_AMSTERDAM	medical	industry	NL329	Alrijne Hosp_LEIDERDORP	medical	health	NL337	0	5	59	0	0	0	1				medical	1.60944	4.07754	ACS Biomaker BV	AMSTERDAM	Alrijne Hosp	LEIDERDORP	0	0	0	0	0	0	0	0	0	0	1	0	0	0	0	0	1	NL329NL337	1	295	5.68698
ACS Biomaker BV_AMSTERDAM	medical	industry	NL329	Altenburg & Wymenga Ecol Consultants_VEENWOUDEN	engineering	industry	NL124	0	5	8	0	1	0	0		industry			1.60944	2.07944	ACS Biomaker BV	AMSTERDAM	Altenburg & Wymenga Ecol Consultants	VEENWOUDEN	0	1	0	0	0	0	0	0	0	0	0	0	0	0	0	0	0	NL329NL124	0	40	3.68888
ACS Biomaker BV_AMSTERDAM	medical	industry	NL329	Altrecht _NIEUWEGEIN	medical	health	NL310	0	5	2	0	0	0	1				medical	1.60944	0.693147	ACS Biomaker BV	AMSTERDAM	Altrecht	NIEUWEGEIN	0	0	0	0	0	0	0	0	0	0	1	0	0	0	0	0	1	NL329NL310	1	10	2.30259
ACS Biomaker BV_AMSTERDAM	medical	industry	NL329	Altrecht_DEN DOLDER	medical	health	NL310	0	5	12	0	0	0	1				medical	1.60944	2.48491	ACS Biomaker BV	AMSTERDAM	Altrecht	DEN DOLDER	0	0	0	0	0	0	0	0	0	0	1	0	0	0	0	0	1	NL329NL310	1	60	4.09434
ACS Biomaker BV_AMSTERDAM	medical	industry	NL329	Altrecht_UTRECHT	medical	health	NL310	0	5	62	0	0	0	1				medical	1.60944	4.12713	ACS Biomaker BV	AMSTERDAM	Altrecht	UTRECHT	0	0	0	0	0	0	0	0	0	0	1	0	0	0	0	0	1	NL329NL310	1	310	5.73657
ACS Biomaker BV_AMSTERDAM	medical	industry	NL329	Altrecht_ZEIST	medical	health	NL310	0	5	23	0	0	0	1				medical	1.60944	3.13549	ACS Biomaker BV	AMSTERDAM	Altrecht	ZEIST	0	0	0	0	0	0	0	0	0	0	1	0	0	0	0	0	1	NL329NL310	1	115	4.74493
ACS Biomaker BV_AMSTERDAM	medical	industry	NL329	Amnitrans Eye Bank_ROTTERDAM	medical	health	NL33C	0	5	161	0	0	0	1				medical	1.60944	5.0814	ACS Biomaker BV	AMSTERDAM	Amnitrans Eye Bank	ROTTERDAM	0	0	0	0	0	0	0	0	0	0	1	0	0	0	0	0	1	NL329NL33C	0	805	6.69084
ACS Biomaker BV_AMSTERDAM	medical	industry	NL329	Amphia Ziekenhuis_BREDA	medical	health	NL411	0	5	399	0	0	0	1				medical	1.60944	5.98896	ACS Biomaker BV	AMSTERDAM	Amphia Ziekenhuis	BREDA	0	0	0	0	0	0	0	0	0	0	1	0	0	0	0	0	1	NL329NL411	0	1995	7.5984
ACS Biomaker BV_AMSTERDAM	medical	industry	NL329	Amstelland Hospital_AMSTELVEEN	medical	health	NL329	0	5	43	1	0	0	1	NL329			medical	1.60944	3.7612	ACS Biomaker BV	AMSTERDAM	Amstelland Hospital	AMSTELVEEN	0	0	0	0	0	0	0	0	0	0	1	0	0	0	0	0	1	NL329NL329	0	215	5.37064
ACS Biomaker BV_AMSTERDAM	medical	industry	NL329	Amsterdam Inst Adv Metropolitan Solutions (AMS)_AMSTERDAM	other	pro	NL329	0	5	4	1	0	0	0	NL329				1.60944	1.38629	ACS Biomaker BV	AMSTERDAM	Amsterdam Inst Adv Metropolitan Solutions (AMS)	AMSTERDAM	0	0	0	0	0	1	0	0	0	0	0	0	0	0	0	0	0	NL329NL329	0	20	2.99573
ACS Biomaker BV_AMSTERDAM	medical	industry	NL329	Amsterdam Institute for Global Health and Development_AMSTERDAM	medical	health	NL329	0	5	6	1	0	0	1	NL329			medical	1.60944	1.79176	ACS Biomaker BV	AMSTERDAM	Amsterdam Institute for Global Health and Development	AMSTERDAM	0	0	0	0	0	0	0	0	0	0	1	0	0	0	0	0	1	NL329NL329	0	30	3.4012
ACS Biomaker BV_AMSTERDAM	medical	industry	NL329	Amsterdam Scientific Instruments BV_AMSTERDAM	engineering	industry	NL329	0	5	1	1	1	0	0	NL329	industry			1.60944	0	ACS Biomaker BV	AMSTERDAM	Amsterdam Scientific Instruments BV	AMSTERDAM	0	1	0	0	0	0	0	0	0	0	0	0	0	0	0	0	0	NL329NL329	0	5	1.60944
ACS Biomaker BV_AMSTERDAM	medical	industry	NL329	Amsterdam University Medical Centre_AMSTERDAM	medical	uni	NL329	1	5	8594	1	0	0	1	NL329			medical	1.60944	9.05882	ACS Biomaker BV	AMSTERDAM	Amsterdam University Medical Centre	AMSTERDAM	0	0	0	0	0	0	0	0	0	1	0	0	0	0	0	0	1	NL329NL329	0	42970	10.6683
ACS Biomaker BV_AMSTERDAM	medical	industry	NL329	Amsterdam University Medical Centre_APELDOORN	medical	uni	NL221	0	5	126	0	0	0	1				medical	1.60944	4.83628	ACS Biomaker BV	AMSTERDAM	Amsterdam University Medical Centre	APELDOORN	0	0	0	0	0	0	0	0	0	1	0	0	0	0	0	0	1	NL329NL221	0	630	6.44572
ACS Biomaker BV_AMSTERDAM	medical	industry	NL329	Amsterdam University of Applied Sciences_AMSTERDAM	other	uni	NL329	0	5	242	1	0	0	0	NL329				1.60944	5.48894	ACS Biomaker BV	AMSTERDAM	Amsterdam University of Applied Sciences	AMSTERDAM	0	0	0	0	0	0	0	0	0	1	0	0	0	0	0	0	0	NL329NL329	0	1210	7.09838
ACS Biomaker BV_AMSTERDAM	medical	industry	NL329	Andriessen Consultants_MALDEN	medical	industry	NL226	0	5	8	0	1	0	1		industry		medical	1.60944	2.07944	ACS Biomaker BV	AMSTERDAM	Andriessen Consultants	MALDEN	0	1	0	0	0	0	0	0	0	0	0	0	0	0	0	0	1	NL329NL226	0	40	3.68888
ACS Biomaker BV_AMSTERDAM	medical	industry	NL329	Animal Health Service_DEVENTER	medical	health	NL212	0	5	70	0	0	0	1				medical	1.60944	4.2485	ACS Biomaker BV	AMSTERDAM	Animal Health Service	DEVENTER	0	0	0	0	0	0	0	0	0	0	1	0	0	0	0	0	1	NL329NL212	0	350	5.85793
ACS Biomaker BV_AMSTERDAM	medical	industry	NL329	Antes Ctr Mental Health Care_ROTTERDAM	medical	health	NL33C	0	5	9	0	0	0	1				medical	1.60944	2.19722	ACS Biomaker BV	AMSTERDAM	Antes Ctr Mental Health Care	ROTTERDAM	0	0	0	0	0	0	0	0	0	0	1	0	0	0	0	0	1	NL329NL33C	0	45	3.80666
ACS Biomaker BV_AMSTERDAM	medical	industry	NL329	ArboNed_UTRECHT	medical	health	NL310	0	5	13	0	0	0	1				medical	1.60944	2.56495	ACS Biomaker BV	AMSTERDAM	ArboNed	UTRECHT	0	0	0	0	0	0	0	0	0	0	1	0	0	0	0	0	1	NL329NL310	1	65	4.17439
ACS Biomaker BV_AMSTERDAM	medical	industry	NL329	Arkin Institute for Mental Health_AMSTERDAM	medical	health	NL329	0	5	80	1	0	0	1	NL329			medical	1.60944	4.38203	ACS Biomaker BV	AMSTERDAM	Arkin Institute for Mental Health	AMSTERDAM	0	0	0	0	0	0	0	0	0	0	1	0	0	0	0	0	1	NL329NL329	0	400	5.99146
ACS Biomaker BV_AMSTERDAM	medical	industry	NL329	Artemis_DELFT	medical	health	NL333	0	5	6	0	0	0	1				medical	1.60944	1.79176	ACS Biomaker BV	AMSTERDAM	Artemis	DELFT	0	0	0	0	0	0	0	0	0	0	1	0	0	0	0	0	1	NL329NL333	0	30	3.4012
ACS Biomaker BV_AMSTERDAM	medical	industry	NL329	Artemis_UTRECHT	medical	health	NL310	0	5	5	0	0	0	1				medical	1.60944	1.60944	ACS Biomaker BV	AMSTERDAM	Artemis	UTRECHT	0	0	0	0	0	0	0	0	0	0	1	0	0	0	0	0	1	NL329NL310	1	25	3.21888
ACS Biomaker BV_AMSTERDAM	medical	industry	NL329	Artis Zoo_AMSTERDAM	other	culture	NL329	0	5	7	1	0	0	0	NL329				1.60944	1.94591	ACS Biomaker BV	AMSTERDAM	Artis Zoo	AMSTERDAM	0	0	0	0	0	0	0	0	0	0	0	0	0	0	0	0	0	NL329NL329	0	35	3.55535
ACS Biomaker BV_AMSTERDAM	medical	industry	NL329	Atrium Medisch Centrum_HEERLEN	medical	health	NL423	0	5	98	0	0	0	1				medical	1.60944	4.58497	ACS Biomaker BV	AMSTERDAM	Atrium Medisch Centrum	HEERLEN	0	0	0	0	0	0	0	0	0	0	1	0	0	0	0	0	1	NL329NL423	0	490	6.19441
ACS Biomaker BV_AMSTERDAM	medical	industry	NL329	Aveleijn_BORNE	medical	health	NL213	0	5	4	0	0	0	1				medical	1.60944	1.38629	ACS Biomaker BV	AMSTERDAM	Aveleijn	BORNE	0	0	0	0	0	0	0	0	0	0	1	0	0	0	0	0	1	NL329NL213	0	20	2.99573
ACS Biomaker BV_AMSTERDAM	medical	industry	NL329	Bartimeus_BERGEN OP ZOOM	medical	health	NL411	0	5	1	0	0	0	1				medical	1.60944	0	ACS Biomaker BV	AMSTERDAM	Bartimeus	BERGEN OP ZOOM	0	0	0	0	0	0	0	0	0	0	1	0	0	0	0	0	1	NL329NL411	0	5	1.60944
ACS Biomaker BV_AMSTERDAM	medical	industry	NL329	Bartimeus_DOORN	medical	health	NL310	0	5	7	0	0	0	1				medical	1.60944	1.94591	ACS Biomaker BV	AMSTERDAM	Bartimeus	DOORN	0	0	0	0	0	0	0	0	0	0	1	0	0	0	0	0	1	NL329NL310	1	35	3.55535
ACS Biomaker BV_AMSTERDAM	medical	industry	NL329	Bartimeus_UTRECHT	medical	health	NL310	0	5	1	0	0	0	1				medical	1.60944	0	ACS Biomaker BV	AMSTERDAM	Bartimeus	UTRECHT	0	0	0	0	0	0	0	0	0	0	1	0	0	0	0	0	1	NL329NL310	1	5	1.60944
ACS Biomaker BV_AMSTERDAM	medical	industry	NL329	Bartimeus_ZEIST	medical	health	NL310	0	5	25	0	0	0	1				medical	1.60944	3.21888	ACS Biomaker BV	AMSTERDAM	Bartimeus	ZEIST	0	0	0	0	0	0	0	0	0	0	1	0	0	0	0	0	1	NL329NL310	1	125	4.82831
ACS Biomaker BV_AMSTERDAM	medical	industry	NL329	BaseClear BV_LEIDEN	engineering	industry	NL337	0	5	7	0	1	0	0		industry			1.60944	1.94591	ACS Biomaker BV	AMSTERDAM	BaseClear BV	LEIDEN	0	1	0	0	0	0	0	0	0	0	0	0	0	0	0	0	0	NL329NL337	1	35	3.55535
ACS Biomaker BV_AMSTERDAM	medical	industry	NL329	Benchmarking Mental Health Care Foundation_BILTHOVEN	medical	health	NL310	0	5	16	0	0	0	1				medical	1.60944	2.77259	ACS Biomaker BV	AMSTERDAM	Benchmarking Mental Health Care Foundation	BILTHOVEN	0	0	0	0	0	0	0	0	0	0	1	0	0	0	0	0	1	NL329NL310	1	80	4.38203
ACS Biomaker BV_AMSTERDAM	medical	industry	NL329	Beneficial Microbes Consultancy_WAGENINGEN	medical	industry	NL221	0	5	5	0	1	0	1		industry		medical	1.60944	1.60944	ACS Biomaker BV	AMSTERDAM	Beneficial Microbes Consultancy	WAGENINGEN	0	1	0	0	0	0	0	0	0	0	0	0	0	0	0	0	1	NL329NL221	0	25	3.21888
ACS Biomaker BV_AMSTERDAM	medical	industry	NL329	Bergman_AMSTERDAM	medical	health	NL329	0	5	11	1	0	0	1	NL329			medical	1.60944	2.3979	ACS Biomaker BV	AMSTERDAM	Bergman	AMSTERDAM	0	0	0	0	0	0	0	0	0	0	1	0	0	0	0	0	1	NL329NL329	0	55	4.00733
ACS Biomaker BV_AMSTERDAM	medical	industry	NL329	Bergman_GRONINGEN	medical	health	NL113	0	5	4	0	0	0	1				medical	1.60944	1.38629	ACS Biomaker BV	AMSTERDAM	Bergman	GRONINGEN	0	0	0	0	0	0	0	0	0	0	1	0	0	0	0	0	1	NL329NL113	0	20	2.99573
ACS Biomaker BV_AMSTERDAM	medical	industry	NL329	Bergman_HEERENVEEN	medical	health	NL126	0	5	6	0	0	0	1				medical	1.60944	1.79176	ACS Biomaker BV	AMSTERDAM	Bergman	HEERENVEEN	0	0	0	0	0	0	0	0	0	0	1	0	0	0	0	0	1	NL329NL126	0	30	3.4012
ACS Biomaker BV_AMSTERDAM	medical	industry	NL329	Bergman_NAARDEN	medical	health	NL327	0	5	15	0	0	0	1				medical	1.60944	2.70805	ACS Biomaker BV	AMSTERDAM	Bergman	NAARDEN	0	0	0	0	0	0	0	0	0	0	1	0	0	0	0	0	1	NL329NL327	1	75	4.31749
ACS Biomaker BV_AMSTERDAM	medical	industry	NL329	Bergman_RIJSWIJK	medical	health	NL332	0	5	2	0	0	0	1				medical	1.60944	0.693147	ACS Biomaker BV	AMSTERDAM	Bergman	RIJSWIJK	0	0	0	0	0	0	0	0	0	0	1	0	0	0	0	0	1	NL329NL332	0	10	2.30259
ACS Biomaker BV_AMSTERDAM	medical	industry	NL329	Bergman_ZWOLLE	medical	health	NL211	0	5	4	0	0	0	1				medical	1.60944	1.38629	ACS Biomaker BV	AMSTERDAM	Bergman	ZWOLLE	0	0	0	0	0	0	0	0	0	0	1	0	0	0	0	0	1	NL329NL211	0	20	2.99573
ACS Biomaker BV_AMSTERDAM	medical	industry	NL329	Bernhoven Ziekenhuis_UDEN	medical	health	NL413	0	5	45	0	0	0	1				medical	1.60944	3.80666	ACS Biomaker BV	AMSTERDAM	Bernhoven Ziekenhuis	UDEN	0	0	0	0	0	0	0	0	0	0	1	0	0	0	0	0	1	NL329NL413	0	225	5.4161
ACS Biomaker BV_AMSTERDAM	medical	industry	NL329	Biomedical Primate Research Centre_RIJSWIJK	medical	health	NL332	0	5	98	0	0	0	1				medical	1.60944	4.58497	ACS Biomaker BV	AMSTERDAM	Biomedical Primate Research Centre	RIJSWIJK	0	0	0	0	0	0	0	0	0	0	1	0	0	0	0	0	1	NL329NL332	0	490	6.19441
ACS Biomaker BV_AMSTERDAM	medical	industry	NL329	Birdlife Netherlands_ZEIST	other	culture	NL310	0	5	1	0	0	0	0					1.60944	0	ACS Biomaker BV	AMSTERDAM	Birdlife Netherlands	ZEIST	0	0	0	0	0	0	0	0	0	0	0	0	0	0	0	0	0	NL329NL310	1	5	1.60944
ACS Biomaker BV_AMSTERDAM	medical	industry	NL329	Bone Marrow Donors Worldwide Foundation_LEIDEN	medical	health	NL337	0	5	2	0	0	0	1				medical	1.60944	0.693147	ACS Biomaker BV	AMSTERDAM	Bone Marrow Donors Worldwide Foundation	LEIDEN	0	0	0	0	0	0	0	0	0	0	1	0	0	0	0	0	1	NL329NL337	1	10	2.30259
ACS Biomaker BV_AMSTERDAM	medical	industry	NL329	Boston Science Nederland BV_NIEUWEGEIN	medical	industry	NL310	0	5	2	0	1	0	1		industry		medical	1.60944	0.693147	ACS Biomaker BV	AMSTERDAM	Boston Science Nederland BV	NIEUWEGEIN	0	1	0	0	0	0	0	0	0	0	0	0	0	0	0	0	1	NL329NL310	1	10	2.30259
ACS Biomaker BV_AMSTERDAM	medical	industry	NL329	Brain Innovation BV_MAASTRICHT	medical	industry	NL423	0	5	8	0	1	0	1		industry		medical	1.60944	2.07944	ACS Biomaker BV	AMSTERDAM	Brain Innovation BV	MAASTRICHT	0	1	0	0	0	0	0	0	0	0	0	0	0	0	0	0	1	NL329NL423	0	40	3.68888
ACS Biomaker BV_AMSTERDAM	medical	industry	NL329	Brainclinics Foundation_NIJMEGEN	medical	health	NL226	0	5	1	0	0	0	1				medical	1.60944	0	ACS Biomaker BV	AMSTERDAM	Brainclinics Foundation	NIJMEGEN	0	0	0	0	0	0	0	0	0	0	1	0	0	0	0	0	1	NL329NL226	0	5	1.60944
ACS Biomaker BV_AMSTERDAM	medical	industry	NL329	Brains On Line BV_GRONINGEN	medical	industry	NL113	0	5	8	0	1	0	1		industry		medical	1.60944	2.07944	ACS Biomaker BV	AMSTERDAM	Brains On Line BV	GRONINGEN	0	1	0	0	0	0	0	0	0	0	0	0	0	0	0	0	1	NL329NL113	0	40	3.68888
ACS Biomaker BV_AMSTERDAM	medical	industry	NL329	Brocacef Hospital Pharmacy_MAARSSEN	medical	health	NL310	0	5	5	0	0	0	1				medical	1.60944	1.60944	ACS Biomaker BV	AMSTERDAM	Brocacef Hospital Pharmacy	MAARSSEN	0	0	0	0	0	0	0	0	0	0	1	0	0	0	0	0	1	NL329NL310	1	25	3.21888
ACS Biomaker BV_AMSTERDAM	medical	industry	NL329	Bureau Waardenburg BV_CULEMBORG	engineering	industry	NL224	0	5	17	0	1	0	0		industry			1.60944	2.83321	ACS Biomaker BV	AMSTERDAM	Bureau Waardenburg BV	CULEMBORG	0	1	0	0	0	0	0	0	0	0	0	0	0	0	0	0	0	NL329NL224	0	85	4.44265
ACS Biomaker BV_AMSTERDAM	medical	industry	NL329	Burn Center_BEVERWIJK	medical	health	NL323	0	5	40	0	0	0	1				medical	1.60944	3.68888	ACS Biomaker BV	AMSTERDAM	Burn Center	BEVERWIJK	0	0	0	0	0	0	0	0	0	0	1	0	0	0	0	0	1	NL329NL323	1	200	5.29832
ACS Biomaker BV_AMSTERDAM	medical	industry	NL329	CERTE_GRONINGEN	medical	health	NL113	0	5	24	0	0	0	1				medical	1.60944	3.17805	ACS Biomaker BV	AMSTERDAM	CERTE	GRONINGEN	0	0	0	0	0	0	0	0	0	0	1	0	0	0	0	0	1	NL329NL113	0	120	4.78749
ACS Biomaker BV_AMSTERDAM	medical	industry	NL329	CIRO Center Expertise Chronic Organic Failure_HORN	medical	health	NL422	0	5	96	0	0	0	1				medical	1.60944	4.56435	ACS Biomaker BV	AMSTERDAM	CIRO Center Expertise Chronic Organic Failure	HORN	0	0	0	0	0	0	0	0	0	0	1	0	0	0	0	0	1	NL329NL422	0	480	6.17379
ACS Biomaker BV_AMSTERDAM	medical	industry	NL329	CITO_ARNHEM	other	pro	NL226	0	5	24	0	0	0	0					1.60944	3.17805	ACS Biomaker BV	AMSTERDAM	CITO	ARNHEM	0	0	0	0	0	1	0	0	0	0	0	0	0	0	0	0	0	NL329NL226	0	120	4.78749
ACS Biomaker BV_AMSTERDAM	medical	industry	NL329	CITO_UTRECHT	other	pro	NL310	0	5	2	0	0	0	0					1.60944	0.693147	ACS Biomaker BV	AMSTERDAM	CITO	UTRECHT	0	0	0	0	0	1	0	0	0	0	0	0	0	0	0	0	0	NL329NL310	1	10	2.30259
ACS Biomaker BV_AMSTERDAM	medical	industry	NL329	CONRISQ Group_ZETTEN	medical	health	NL226	0	5	6	0	0	0	1				medical	1.60944	1.79176	ACS Biomaker BV	AMSTERDAM	CONRISQ Group	ZETTEN	0	0	0	0	0	0	0	0	0	0	1	0	0	0	0	0	1	NL329NL226	0	30	3.4012
ACS Biomaker BV_AMSTERDAM	medical	industry	NL329	Canisius-Wilhelmina Hospital_NIJMEGEN	medical	health	NL226	0	5	362	0	0	0	1				medical	1.60944	5.89164	ACS Biomaker BV	AMSTERDAM	Canisius-Wilhelmina Hospital	NIJMEGEN	0	0	0	0	0	0	0	0	0	0	1	0	0	0	0	0	1	NL329NL226	0	1810	7.50108
ACS Biomaker BV_AMSTERDAM	medical	industry	NL329	Cardialysis BV_ROTTERDAM	medical	industry	NL33C	0	5	86	0	1	0	1		industry		medical	1.60944	4.45435	ACS Biomaker BV	AMSTERDAM	Cardialysis BV	ROTTERDAM	0	1	0	0	0	0	0	0	0	0	0	0	0	0	0	0	1	NL329NL33C	0	430	6.06379
ACS Biomaker BV_AMSTERDAM	medical	industry	NL329	Catharina Ziekenhuis_EINDHOVEN	medical	health	NL414	0	5	668	0	0	0	1				medical	1.60944	6.50429	ACS Biomaker BV	AMSTERDAM	Catharina Ziekenhuis	EINDHOVEN	0	0	0	0	0	0	0	0	0	0	1	0	0	0	0	0	1	NL329NL414	0	3340	8.11373
ACS Biomaker BV_AMSTERDAM	medical	industry	NL329	Central Committee on Treatment of Heroin Addicts CCBH_UTRECHT	medical	health	NL310	0	5	2	0	0	0	1				medical	1.60944	0.693147	ACS Biomaker BV	AMSTERDAM	Central Committee on Treatment of Heroin Addicts CCBH	UTRECHT	0	0	0	0	0	0	0	0	0	0	1	0	0	0	0	0	1	NL329NL310	1	10	2.30259
ACS Biomaker BV_AMSTERDAM	medical	industry	NL329	Central Veterinary Institute_LELYSTAD	medical	health	NL230	0	5	53	0	0	0	1				medical	1.60944	3.97029	ACS Biomaker BV	AMSTERDAM	Central Veterinary Institute	LELYSTAD	0	0	0	0	0	0	0	0	0	0	1	0	0	0	0	0	1	NL329NL230	0	265	5.57973
ACS Biomaker BV_AMSTERDAM	medical	industry	NL329	Centrum Wiskunde & Informatica (CWI)_AMSTERDAM	other	pro	NL329	0	5	294	1	0	0	0	NL329				1.60944	5.68358	ACS Biomaker BV	AMSTERDAM	Centrum Wiskunde & Informatica (CWI)	AMSTERDAM	0	0	0	0	0	1	0	0	0	0	0	0	0	0	0	0	0	NL329NL329	0	1470	7.29302
ACS Biomaker BV_AMSTERDAM	medical	industry	NL329	Chrono Work BV_GRONINGEN	medical	industry	NL113	0	5	14	0	1	0	1		industry		medical	1.60944	2.63906	ACS Biomaker BV	AMSTERDAM	Chrono Work BV	GRONINGEN	0	1	0	0	0	0	0	0	0	0	0	0	0	0	0	0	1	NL329NL113	0	70	4.2485
ACS Biomaker BV_AMSTERDAM	medical	industry	NL329	CiMaas BV_MAASTRICHT	medical	industry	NL423	0	5	3	0	1	0	1		industry		medical	1.60944	1.09861	ACS Biomaker BV	AMSTERDAM	CiMaas BV	MAASTRICHT	0	1	0	0	0	0	0	0	0	0	0	0	0	0	0	0	1	NL329NL423	0	15	2.70805
ACS Biomaker BV_AMSTERDAM	medical	industry	NL329	Corbion BV_GORINCHEM	engineering	industry	NL33A	0	5	10	0	1	0	0		industry			1.60944	2.30259	ACS Biomaker BV	AMSTERDAM	Corbion BV	GORINCHEM	0	1	0	0	0	0	0	0	0	0	0	0	0	0	0	0	0	NL329NL33A	0	50	3.91202
ACS Biomaker BV_AMSTERDAM	medical	industry	NL329	Crucell Holland BV_LEIDEN	medical	industry	NL337	0	5	15	0	1	0	1		industry		medical	1.60944	2.70805	ACS Biomaker BV	AMSTERDAM	Crucell Holland BV	LEIDEN	0	1	0	0	0	0	0	0	0	0	0	0	0	0	0	0	1	NL329NL337	1	75	4.31749
ACS Biomaker BV_AMSTERDAM	medical	industry	NL329	Culgi BV_LEIDEN	engineering	industry	NL337	0	5	6	0	1	0	0		industry			1.60944	1.79176	ACS Biomaker BV	AMSTERDAM	Culgi BV	LEIDEN	0	1	0	0	0	0	0	0	0	0	0	0	0	0	0	0	0	NL329NL337	1	30	3.4012
ACS Biomaker BV_AMSTERDAM	medical	industry	NL329	Cultural Heritage Agency Netherlands_AMERSFOORT	other	culture	NL310	0	5	41	0	0	0	0					1.60944	3.71357	ACS Biomaker BV	AMSTERDAM	Cultural Heritage Agency Netherlands	AMERSFOORT	0	0	0	0	0	0	0	0	0	0	0	0	0	0	0	0	0	NL329NL310	1	205	5.32301
ACS Biomaker BV_AMSTERDAM	medical	industry	NL329	DEMCON Advanced Mechatron BV_ENSCHEDE	engineering	industry	NL213	0	5	5	0	1	0	0		industry			1.60944	1.60944	ACS Biomaker BV	AMSTERDAM	DEMCON Advanced Mechatron BV	ENSCHEDE	0	1	0	0	0	0	0	0	0	0	0	0	0	0	0	0	0	NL329NL213	0	25	3.21888
ACS Biomaker BV_AMSTERDAM	medical	industry	NL329	DNV_GRONINGEN	engineering	industry	NL113	0	5	4	0	1	0	0		industry			1.60944	1.38629	ACS Biomaker BV	AMSTERDAM	DNV	GRONINGEN	0	1	0	0	0	0	0	0	0	0	0	0	0	0	0	0	0	NL329NL113	0	20	2.99573
ACS Biomaker BV_AMSTERDAM	medical	industry	NL329	DSM_DELFT	engineering	industry	NL333	0	5	67	0	1	0	0		industry			1.60944	4.20469	ACS Biomaker BV	AMSTERDAM	DSM	DELFT	0	1	0	0	0	0	0	0	0	0	0	0	0	0	0	0	0	NL329NL333	0	335	5.81413
ACS Biomaker BV_AMSTERDAM	medical	industry	NL329	DSM_GELEEN	engineering	industry	NL423	0	5	112	0	1	0	0		industry			1.60944	4.7185	ACS Biomaker BV	AMSTERDAM	DSM	GELEEN	0	1	0	0	0	0	0	0	0	0	0	0	0	0	0	0	0	NL329NL423	0	560	6.32794
ACS Biomaker BV_AMSTERDAM	medical	industry	NL329	DSM_ZWOLLE	engineering	industry	NL211	0	5	13	0	1	0	0		industry			1.60944	2.56495	ACS Biomaker BV	AMSTERDAM	DSM	ZWOLLE	0	1	0	0	0	0	0	0	0	0	0	0	0	0	0	0	0	NL329NL211	0	65	4.17439
ACS Biomaker BV_AMSTERDAM	medical	industry	NL329	Danone_UTRECHT	medical	industry	NL310	0	5	51	0	1	0	1		industry		medical	1.60944	3.93183	ACS Biomaker BV	AMSTERDAM	Danone	UTRECHT	0	1	0	0	0	0	0	0	0	0	0	0	0	0	0	0	1	NL329NL310	1	255	5.54126
ACS Biomaker BV_AMSTERDAM	medical	industry	NL329	De Hoogstraat Rehabilitation_UTRECHT	medical	health	NL310	0	5	97	0	0	0	1				medical	1.60944	4.57471	ACS Biomaker BV	AMSTERDAM	De Hoogstraat Rehabilitation	UTRECHT	0	0	0	0	0	0	0	0	0	0	1	0	0	0	0	0	1	NL329NL310	1	485	6.18415
ACS Biomaker BV_AMSTERDAM	medical	industry	NL329	De Viersprong_HALSTEREN	medical	health	NL411	0	5	4	0	0	0	1				medical	1.60944	1.38629	ACS Biomaker BV	AMSTERDAM	De Viersprong	HALSTEREN	0	0	0	0	0	0	0	0	0	0	1	0	0	0	0	0	1	NL329NL411	0	20	2.99573
ACS Biomaker BV_AMSTERDAM	medical	industry	NL329	Delft University of Technology_DELFT	engineering	uni	NL333	0	5	6473	0	0	0	0					1.60944	8.7754	ACS Biomaker BV	AMSTERDAM	Delft University of Technology	DELFT	0	0	0	0	0	0	0	0	0	1	0	0	0	0	0	0	0	NL329NL333	0	32365	10.3848
ACS Biomaker BV_AMSTERDAM	medical	industry	NL329	Deliflor Chrysanten BV_MAASDIJK	engineering	industry	NL333	0	5	3	0	1	0	0		industry			1.60944	1.09861	ACS Biomaker BV	AMSTERDAM	Deliflor Chrysanten BV	MAASDIJK	0	1	0	0	0	0	0	0	0	0	0	0	0	0	0	0	0	NL329NL333	0	15	2.70805
ACS Biomaker BV_AMSTERDAM	medical	industry	NL329	Deltares_DELFT	other	pro	NL333	0	5	384	0	0	0	0					1.60944	5.95064	ACS Biomaker BV	AMSTERDAM	Deltares	DELFT	0	0	0	0	0	1	0	0	0	0	0	0	0	0	0	0	0	NL329NL333	0	1920	7.56008
ACS Biomaker BV_AMSTERDAM	medical	industry	NL329	Deltares_UTRECHT	other	pro	NL310	0	5	98	0	0	0	0					1.60944	4.58497	ACS Biomaker BV	AMSTERDAM	Deltares	UTRECHT	0	0	0	0	0	1	0	0	0	0	0	0	0	0	0	0	0	NL329NL310	1	490	6.19441
ACS Biomaker BV_AMSTERDAM	medical	industry	NL329	Deventer Hospital_DEVENTER	medical	health	NL212	0	5	148	0	0	0	1				medical	1.60944	4.99721	ACS Biomaker BV	AMSTERDAM	Deventer Hospital	DEVENTER	0	0	0	0	0	0	0	0	0	0	1	0	0	0	0	0	1	NL329NL212	0	740	6.60665
ACS Biomaker BV_AMSTERDAM	medical	industry	NL329	Diabetes Center_ZWOLLE	medical	health	NL211	0	5	3	0	0	0	1				medical	1.60944	1.09861	ACS Biomaker BV	AMSTERDAM	Diabetes Center	ZWOLLE	0	0	0	0	0	0	0	0	0	0	1	0	0	0	0	0	1	NL329NL211	0	15	2.70805
ACS Biomaker BV_AMSTERDAM	medical	industry	NL329	Diaconessen Hospital Utrecht_UTRECHT	medical	health	NL310	0	5	183	0	0	0	1				medical	1.60944	5.20949	ACS Biomaker BV	AMSTERDAM	Diaconessen Hospital Utrecht	UTRECHT	0	0	0	0	0	0	0	0	0	0	1	0	0	0	0	0	1	NL329NL310	1	915	6.81892
ACS Biomaker BV_AMSTERDAM	medical	industry	NL329	Diagram Research_ZWOLLE	medical	health	NL211	0	5	6	0	0	0	1				medical	1.60944	1.79176	ACS Biomaker BV	AMSTERDAM	Diagram Research	ZWOLLE	0	0	0	0	0	0	0	0	0	0	1	0	0	0	0	0	1	NL329NL211	0	30	3.4012
ACS Biomaker BV_AMSTERDAM	medical	industry	NL329	Dialogic Innovation & Interaction_UTRECHT	other	industry	NL310	0	5	6	0	1	0	0		industry			1.60944	1.79176	ACS Biomaker BV	AMSTERDAM	Dialogic Innovation & Interaction	UTRECHT	0	1	0	0	0	0	0	0	0	0	0	0	0	0	0	0	0	NL329NL310	1	30	3.4012
ACS Biomaker BV_AMSTERDAM	medical	industry	NL329	Dichterbij_ARNHEM	medical	health	NL226	0	5	1	0	0	0	1				medical	1.60944	0	ACS Biomaker BV	AMSTERDAM	Dichterbij	ARNHEM	0	0	0	0	0	0	0	0	0	0	1	0	0	0	0	0	1	NL329NL226	0	5	1.60944
ACS Biomaker BV_AMSTERDAM	medical	industry	NL329	Dichterbij_GENNEP	medical	health	NL421	0	5	8	0	0	0	1				medical	1.60944	2.07944	ACS Biomaker BV	AMSTERDAM	Dichterbij	GENNEP	0	0	0	0	0	0	0	0	0	0	1	0	0	0	0	0	1	NL329NL421	0	40	3.68888
ACS Biomaker BV_AMSTERDAM	medical	industry	NL329	Dichterbij_TILBURG	medical	health	NL412	0	5	1	0	0	0	1				medical	1.60944	0	ACS Biomaker BV	AMSTERDAM	Dichterbij	TILBURG	0	0	0	0	0	0	0	0	0	0	1	0	0	0	0	0	1	NL329NL412	0	5	1.60944
ACS Biomaker BV_AMSTERDAM	medical	industry	NL329	Dijk & Duin Mental Hlth Ctr_CASTRICUM	medical	health	NL323	0	5	11	0	0	0	1				medical	1.60944	2.3979	ACS Biomaker BV	AMSTERDAM	Dijk & Duin Mental Hlth Ctr	CASTRICUM	0	0	0	0	0	0	0	0	0	0	1	0	0	0	0	0	1	NL329NL323	1	55	4.00733
ACS Biomaker BV_AMSTERDAM	medical	industry	NL329	Dimence Mental Hlth Care Ctr_DEVENTER	medical	health	NL212	0	5	37	0	0	0	1				medical	1.60944	3.61092	ACS Biomaker BV	AMSTERDAM	Dimence Mental Hlth Care Ctr	DEVENTER	0	0	0	0	0	0	0	0	0	0	1	0	0	0	0	0	1	NL329NL212	0	185	5.22036
ACS Biomaker BV_AMSTERDAM	medical	industry	NL329	Dimence Mental Hlth Care Ctr_ZWOLLE	medical	health	NL211	0	5	3	0	0	0	1				medical	1.60944	1.09861	ACS Biomaker BV	AMSTERDAM	Dimence Mental Hlth Care Ctr	ZWOLLE	0	0	0	0	0	0	0	0	0	0	1	0	0	0	0	0	1	NL329NL211	0	15	2.70805
ACS Biomaker BV_AMSTERDAM	medical	industry	NL329	Driestroom_ELST	medical	health	NL226	0	5	2	0	0	0	1				medical	1.60944	0.693147	ACS Biomaker BV	AMSTERDAM	Driestroom	ELST	0	0	0	0	0	0	0	0	0	0	1	0	0	0	0	0	1	NL329NL226	0	10	2.30259
ACS Biomaker BV_AMSTERDAM	medical	industry	NL329	Dutch Butterfly Conservation Foundation_WAGENINGEN	other	culture	NL221	0	5	18	0	0	0	0					1.60944	2.89037	ACS Biomaker BV	AMSTERDAM	Dutch Butterfly Conservation Foundation	WAGENINGEN	0	0	0	0	0	0	0	0	0	0	0	0	0	0	0	0	0	NL329NL221	0	90	4.49981
ACS Biomaker BV_AMSTERDAM	medical	industry	NL329	Dutch Foundation for Deaf Children_AMSTERDAM	medical	health	NL329	0	5	12	1	0	0	1	NL329			medical	1.60944	2.48491	ACS Biomaker BV	AMSTERDAM	Dutch Foundation for Deaf Children	AMSTERDAM	0	0	0	0	0	0	0	0	0	0	1	0	0	0	0	0	1	NL329NL329	0	60	4.09434
ACS Biomaker BV_AMSTERDAM	medical	industry	NL329	Dutch Foundation for Deaf Children_LEIDEN	medical	health	NL337	0	5	1	0	0	0	1				medical	1.60944	0	ACS Biomaker BV	AMSTERDAM	Dutch Foundation for Deaf Children	LEIDEN	0	0	0	0	0	0	0	0	0	0	1	0	0	0	0	0	1	NL329NL337	1	5	1.60944
ACS Biomaker BV_AMSTERDAM	medical	industry	NL329	Dutch Institute for Clinical Auditing DICA_AMSTERDAM	medical	health	NL329	0	5	49	1	0	0	1	NL329			medical	1.60944	3.89182	ACS Biomaker BV	AMSTERDAM	Dutch Institute for Clinical Auditing DICA	AMSTERDAM	0	0	0	0	0	0	0	0	0	0	1	0	0	0	0	0	1	NL329NL329	0	245	5.50126
ACS Biomaker BV_AMSTERDAM	medical	industry	NL329	Dutch Institute for Fundamental Energy Research (DIFFER)_EINDHOVEN	other	pro	NL414	0	5	265	0	0	0	0					1.60944	5.57973	ACS Biomaker BV	AMSTERDAM	Dutch Institute for Fundamental Energy Research (DIFFER)	EINDHOVEN	0	0	0	0	0	1	0	0	0	0	0	0	0	0	0	0	0	NL329NL414	0	1325	7.18917
ACS Biomaker BV_AMSTERDAM	medical	industry	NL329	Dutch Institute for Fundamental Energy Research (DIFFER)_NIEUWEGEIN	other	pro	NL310	0	5	104	0	0	0	0					1.60944	4.64439	ACS Biomaker BV	AMSTERDAM	Dutch Institute for Fundamental Energy Research (DIFFER)	NIEUWEGEIN	0	0	0	0	0	1	0	0	0	0	0	0	0	0	0	0	0	NL329NL310	1	520	6.25383
ACS Biomaker BV_AMSTERDAM	medical	industry	NL329	Dutch Institute of Allied Health Care_AMERSFOORT	medical	health	NL310	0	5	9	0	0	0	1				medical	1.60944	2.19722	ACS Biomaker BV	AMSTERDAM	Dutch Institute of Allied Health Care	AMERSFOORT	0	0	0	0	0	0	0	0	0	0	1	0	0	0	0	0	1	NL329NL310	1	45	3.80666
ACS Biomaker BV_AMSTERDAM	medical	industry	NL329	Dutch Medical Evaluation Board_UTRECHT	medical	gov	NL310	0	5	120	0	0	0	1				medical	1.60944	4.78749	ACS Biomaker BV	AMSTERDAM	Dutch Medical Evaluation Board	UTRECHT	0	0	0	0	0	0	0	0	0	0	0	1	0	0	0	0	1	NL329NL310	1	600	6.39693
ACS Biomaker BV_AMSTERDAM	medical	industry	NL329	Dutch National Bank DNB_AMSTERDAM	other	gov	NL329	0	5	83	1	0	0	0	NL329				1.60944	4.41884	ACS Biomaker BV	AMSTERDAM	Dutch National Bank DNB	AMSTERDAM	0	0	0	0	0	0	0	0	0	0	0	1	0	0	0	0	0	NL329NL329	0	415	6.02828
ACS Biomaker BV_AMSTERDAM	medical	industry	NL329	Dutch Obesity Clinic_THE HAGUE	medical	health	NL332	0	5	12	0	0	0	1				medical	1.60944	2.48491	ACS Biomaker BV	AMSTERDAM	Dutch Obesity Clinic	THE HAGUE	0	0	0	0	0	0	0	0	0	0	1	0	0	0	0	0	1	NL329NL332	0	60	4.09434
ACS Biomaker BV_AMSTERDAM	medical	industry	NL329	Dutch Polymer Institute_EINDHOVEN	engineering	pro	NL414	0	5	103	0	0	0	0					1.60944	4.63473	ACS Biomaker BV	AMSTERDAM	Dutch Polymer Institute	EINDHOVEN	0	0	0	0	0	1	0	0	0	0	0	0	0	0	0	0	0	NL329NL414	0	515	6.24417
ACS Biomaker BV_AMSTERDAM	medical	industry	NL329	Dutch VHL Patient Organization_GOUDA	medical	health	NL33B	0	5	2	0	0	0	1				medical	1.60944	0.693147	ACS Biomaker BV	AMSTERDAM	Dutch VHL Patient Organization	GOUDA	0	0	0	0	0	0	0	0	0	0	1	0	0	0	0	0	1	NL329NL33B	1	10	2.30259
ACS Biomaker BV_AMSTERDAM	medical	industry	NL329	E-Humanities Center KNAW_AMSTERDAM	other	pro	NL329	0	5	3	1	0	0	0	NL329				1.60944	1.09861	ACS Biomaker BV	AMSTERDAM	E-Humanities Center KNAW	AMSTERDAM	0	0	0	0	0	1	0	0	0	0	0	0	0	0	0	0	0	NL329NL329	0	15	2.70805
ACS Biomaker BV_AMSTERDAM	medical	industry	NL329	Eindhoven University of Technology_EINDHOVEN	engineering	uni	NL414	0	5	3548	0	0	0	0					1.60944	8.17414	ACS Biomaker BV	AMSTERDAM	Eindhoven University of Technology	EINDHOVEN	0	0	0	0	0	0	0	0	0	1	0	0	0	0	0	0	0	NL329NL414	0	17740	9.78358
ACS Biomaker BV_AMSTERDAM	medical	industry	NL329	Electric Ant Lab BV_AMSTERDAM	engineering	industry	NL329	0	5	4	1	1	0	0	NL329	industry			1.60944	1.38629	ACS Biomaker BV	AMSTERDAM	Electric Ant Lab BV	AMSTERDAM	0	1	0	0	0	0	0	0	0	0	0	0	0	0	0	0	0	NL329NL329	0	20	2.99573
ACS Biomaker BV_AMSTERDAM	medical	industry	NL329	Elisabeth-TweeSteden Ziekenhuis_TILBURG	medical	health	NL412	0	5	402	0	0	0	1				medical	1.60944	5.99645	ACS Biomaker BV	AMSTERDAM	Elisabeth-TweeSteden Ziekenhuis	TILBURG	0	0	0	0	0	0	0	0	0	0	1	0	0	0	0	0	1	NL329NL412	0	2010	7.60589
ACS Biomaker BV_AMSTERDAM	medical	industry	NL329	Elkerliek Hospital_HELMOND	medical	health	NL414	0	5	26	0	0	0	1				medical	1.60944	3.2581	ACS Biomaker BV	AMSTERDAM	Elkerliek Hospital	HELMOND	0	0	0	0	0	0	0	0	0	0	1	0	0	0	0	0	1	NL329NL414	0	130	4.86753
ACS Biomaker BV_AMSTERDAM	medical	industry	NL329	Emot Brain BV_ALMERE	medical	industry	NL230	0	5	4	0	1	0	1		industry		medical	1.60944	1.38629	ACS Biomaker BV	AMSTERDAM	Emot Brain BV	ALMERE	0	1	0	0	0	0	0	0	0	0	0	0	0	0	0	0	1	NL329NL230	0	20	2.99573
ACS Biomaker BV_AMSTERDAM	medical	industry	NL329	Energy Research Centre of the Netherlands_AMSTERDAM	other	pro	NL329	0	5	19	1	0	0	0	NL329				1.60944	2.94444	ACS Biomaker BV	AMSTERDAM	Energy Research Centre of the Netherlands	AMSTERDAM	0	0	0	0	0	1	0	0	0	0	0	0	0	0	0	0	0	NL329NL329	0	95	4.55388
ACS Biomaker BV_AMSTERDAM	medical	industry	NL329	Energy Research Centre of the Netherlands_PETTEN	other	pro	NL321	0	5	91	0	0	0	0					1.60944	4.51086	ACS Biomaker BV	AMSTERDAM	Energy Research Centre of the Netherlands	PETTEN	0	0	0	0	0	1	0	0	0	0	0	0	0	0	0	0	0	NL329NL321	1	455	6.1203
ACS Biomaker BV_AMSTERDAM	medical	industry	NL329	Enexis BV_SHERTOGENBOSCH	engineering	industry	NL413	0	5	3	0	1	0	0		industry			1.60944	1.09861	ACS Biomaker BV	AMSTERDAM	Enexis BV	SHERTOGENBOSCH	0	1	0	0	0	0	0	0	0	0	0	0	0	0	0	0	0	NL329NL413	0	15	2.70805
ACS Biomaker BV_AMSTERDAM	medical	industry	NL329	Erasmus University Medical Center_ROTTERDAM	medical	uni	NL33C	0	5	7953	0	0	0	1				medical	1.60944	8.9813	ACS Biomaker BV	AMSTERDAM	Erasmus University Medical Center	ROTTERDAM	0	0	0	0	0	0	0	0	0	1	0	0	0	0	0	0	1	NL329NL33C	0	39765	10.5907
ACS Biomaker BV_AMSTERDAM	medical	industry	NL329	Erasmus University Rotterdam_ROTTERDAM	other	uni	NL33C	0	5	4608	0	0	0	0					1.60944	8.43555	ACS Biomaker BV	AMSTERDAM	Erasmus University Rotterdam	ROTTERDAM	0	0	0	0	0	0	0	0	0	1	0	0	0	0	0	0	0	NL329NL33C	0	23040	10.045
ACS Biomaker BV_AMSTERDAM	medical	industry	NL329	Europdonor Foundation_LEIDEN	medical	health	NL337	0	5	6	0	0	0	1				medical	1.60944	1.79176	ACS Biomaker BV	AMSTERDAM	Europdonor Foundation	LEIDEN	0	0	0	0	0	0	0	0	0	0	1	0	0	0	0	0	1	NL329NL337	1	30	3.4012
ACS Biomaker BV_AMSTERDAM	medical	industry	NL329	European Group for Blood & Marrow Transplantation EBMT_LEIDEN	medical	health	NL337	0	5	21	0	0	0	1				medical	1.60944	3.04452	ACS Biomaker BV	AMSTERDAM	European Group for Blood & Marrow Transplantation EBMT	LEIDEN	0	0	0	0	0	0	0	0	0	0	1	0	0	0	0	0	1	NL329NL337	1	105	4.65396
ACS Biomaker BV_AMSTERDAM	medical	industry	NL329	European Reference Lab Glycohemoglobin_ZWOLLE	medical	health	NL211	0	5	2	0	0	0	1				medical	1.60944	0.693147	ACS Biomaker BV	AMSTERDAM	European Reference Lab Glycohemoglobin	ZWOLLE	0	0	0	0	0	0	0	0	0	0	1	0	0	0	0	0	1	NL329NL211	0	10	2.30259
ACS Biomaker BV_AMSTERDAM	medical	industry	NL329	European Space Research & Technology Centre, ESA_NOORDWIJK	other	pro	NL337	0	5	664	0	0	0	0					1.60944	6.49828	ACS Biomaker BV	AMSTERDAM	European Space Research & Technology Centre, ESA	NOORDWIJK	0	0	0	0	0	1	0	0	0	0	0	0	0	0	0	0	0	NL329NL337	1	3320	8.10772
ACS Biomaker BV_AMSTERDAM	medical	industry	NL329	Evalua Netherlands Ltd_AMSTERDAM	medical	industry	NL329	0	5	1	1	1	0	1	NL329	industry		medical	1.60944	0	ACS Biomaker BV	AMSTERDAM	Evalua Netherlands Ltd	AMSTERDAM	0	1	0	0	0	0	0	0	0	0	0	0	0	0	0	0	1	NL329NL329	0	5	1.60944
ACS Biomaker BV_AMSTERDAM	medical	industry	NL329	Exon Consultancy_AMSTERDAM	engineering	industry	NL329	0	5	4	1	1	0	0	NL329	industry			1.60944	1.38629	ACS Biomaker BV	AMSTERDAM	Exon Consultancy	AMSTERDAM	0	1	0	0	0	0	0	0	0	0	0	0	0	0	0	0	0	NL329NL329	0	20	2.99573
ACS Biomaker BV_AMSTERDAM	medical	industry	NL329	FOM Institute AMOLF_AMSTERDAM	other	pro	NL329	0	5	220	1	0	0	0	NL329				1.60944	5.39363	ACS Biomaker BV	AMSTERDAM	FOM Institute AMOLF	AMSTERDAM	0	0	0	0	0	1	0	0	0	0	0	0	0	0	0	0	0	NL329NL329	0	1100	7.00307
ACS Biomaker BV_AMSTERDAM	medical	industry	NL329	Falco Syst BV_AMSTERDAM	engineering	industry	NL329	0	5	1	1	1	0	0	NL329	industry			1.60944	0	ACS Biomaker BV	AMSTERDAM	Falco Syst BV	AMSTERDAM	0	1	0	0	0	0	0	0	0	0	0	0	0	0	0	0	0	NL329NL329	0	5	1.60944
ACS Biomaker BV_AMSTERDAM	medical	industry	NL329	Falco Syst BV_KATWIJK AAN ZEE	engineering	industry	NL337	0	5	1	0	1	0	0		industry			1.60944	0	ACS Biomaker BV	AMSTERDAM	Falco Syst BV	KATWIJK AAN ZEE	0	1	0	0	0	0	0	0	0	0	0	0	0	0	0	0	0	NL329NL337	1	5	1.60944
ACS Biomaker BV_AMSTERDAM	medical	industry	NL329	Flevo Hospital_ALMERE	medical	health	NL230	0	5	73	0	0	0	1				medical	1.60944	4.29046	ACS Biomaker BV	AMSTERDAM	Flevo Hospital	ALMERE	0	0	0	0	0	0	0	0	0	0	1	0	0	0	0	0	1	NL329NL230	0	365	5.8999
ACS Biomaker BV_AMSTERDAM	medical	industry	NL329	Flexible Optical BV_RIJSWIJK	engineering	industry	NL332	0	5	6	0	1	0	0		industry			1.60944	1.79176	ACS Biomaker BV	AMSTERDAM	Flexible Optical BV	RIJSWIJK	0	1	0	0	0	0	0	0	0	0	0	0	0	0	0	0	0	NL329NL332	0	30	3.4012
ACS Biomaker BV_AMSTERDAM	medical	industry	NL329	Fontys University of Applied Sciences_EINDHOVEN	other	uni	NL414	0	5	78	0	0	0	0					1.60944	4.35671	ACS Biomaker BV	AMSTERDAM	Fontys University of Applied Sciences	EINDHOVEN	0	0	0	0	0	0	0	0	0	1	0	0	0	0	0	0	0	NL329NL414	0	390	5.96615
ACS Biomaker BV_AMSTERDAM	medical	industry	NL329	Football Club Groningen_GRONINGEN	other	culture	NL113	0	5	7	0	0	0	0					1.60944	1.94591	ACS Biomaker BV	AMSTERDAM	Football Club Groningen	GRONINGEN	0	0	0	0	0	0	0	0	0	0	0	0	0	0	0	0	0	NL329NL113	0	35	3.55535
ACS Biomaker BV_AMSTERDAM	medical	industry	NL329	Forensic Psychiatric Center de Rooyse Wissel_MAASTRICHT	medical	health	NL423	0	5	2	0	0	0	1				medical	1.60944	0.693147	ACS Biomaker BV	AMSTERDAM	Forensic Psychiatric Center de Rooyse Wissel	MAASTRICHT	0	0	0	0	0	0	0	0	0	0	1	0	0	0	0	0	1	NL329NL423	0	10	2.30259
ACS Biomaker BV_AMSTERDAM	medical	industry	NL329	Forensic Psychiatric Hospital Pompestichting_NIJMEGEN	medical	health	NL226	0	5	24	0	0	0	1				medical	1.60944	3.17805	ACS Biomaker BV	AMSTERDAM	Forensic Psychiatric Hospital Pompestichting	NIJMEGEN	0	0	0	0	0	0	0	0	0	0	1	0	0	0	0	0	1	NL329NL226	0	120	4.78749
ACS Biomaker BV_AMSTERDAM	medical	industry	NL329	Forensische Psychiatrie Center Kijvelanden_POORTUGAAL	medical	health	NL33C	0	5	17	0	0	0	1				medical	1.60944	2.83321	ACS Biomaker BV	AMSTERDAM	Forensische Psychiatrie Center Kijvelanden	POORTUGAAL	0	0	0	0	0	0	0	0	0	0	1	0	0	0	0	0	1	NL329NL33C	0	85	4.44265
ACS Biomaker BV_AMSTERDAM	medical	industry	NL329	Forensische Psychiatrie Center Kijvelanden_ROTTERDAM	medical	health	NL33C	0	5	5	0	0	0	1				medical	1.60944	1.60944	ACS Biomaker BV	AMSTERDAM	Forensische Psychiatrie Center Kijvelanden	ROTTERDAM	0	0	0	0	0	0	0	0	0	0	1	0	0	0	0	0	1	NL329NL33C	0	25	3.21888
ACS Biomaker BV_AMSTERDAM	medical	industry	NL329	Forensische Psychiatrie Center Twee Landen_UTRECHT	medical	health	NL310	0	5	1	0	0	0	1				medical	1.60944	0	ACS Biomaker BV	AMSTERDAM	Forensische Psychiatrie Center Twee Landen	UTRECHT	0	0	0	0	0	0	0	0	0	0	1	0	0	0	0	0	1	NL329NL310	1	5	1.60944
ACS Biomaker BV_AMSTERDAM	medical	industry	NL329	Forensische Psychotherapeutic Center Waag_AMSTERDAM	medical	health	NL329	0	5	2	1	0	0	1	NL329			medical	1.60944	0.693147	ACS Biomaker BV	AMSTERDAM	Forensische Psychotherapeutic Center Waag	AMSTERDAM	0	0	0	0	0	0	0	0	0	0	1	0	0	0	0	0	1	NL329NL329	0	10	2.30259
ACS Biomaker BV_AMSTERDAM	medical	industry	NL329	Forensische Psychotherapeutic Center Waag_THE HAGUE	medical	health	NL332	0	5	1	0	0	0	1				medical	1.60944	0	ACS Biomaker BV	AMSTERDAM	Forensische Psychotherapeutic Center Waag	THE HAGUE	0	0	0	0	0	0	0	0	0	0	1	0	0	0	0	0	1	NL329NL332	0	5	1.60944
ACS Biomaker BV_AMSTERDAM	medical	industry	NL329	Forensische Psychotherapeutic Center Waag_UTRECHT	medical	health	NL310	0	5	2	0	0	0	1				medical	1.60944	0.693147	ACS Biomaker BV	AMSTERDAM	Forensische Psychotherapeutic Center Waag	UTRECHT	0	0	0	0	0	0	0	0	0	0	1	0	0	0	0	0	1	NL329NL310	1	10	2.30259
ACS Biomaker BV_AMSTERDAM	medical	industry	NL329	Franciscus Gasthuis_ROTTERDAM	medical	health	NL33C	0	5	183	0	0	0	1				medical	1.60944	5.20949	ACS Biomaker BV	AMSTERDAM	Franciscus Gasthuis	ROTTERDAM	0	0	0	0	0	0	0	0	0	0	1	0	0	0	0	0	1	NL329NL33C	0	915	6.81892
ACS Biomaker BV_AMSTERDAM	medical	industry	NL329	Friesland Campina_AMERSFOORT	engineering	industry	NL310	0	5	65	0	1	0	0		industry			1.60944	4.17439	ACS Biomaker BV	AMSTERDAM	Friesland Campina	AMERSFOORT	0	1	0	0	0	0	0	0	0	0	0	0	0	0	0	0	0	NL329NL310	1	325	5.78383
ACS Biomaker BV_AMSTERDAM	medical	industry	NL329	Friesland Revalidation Center _BEESTERZWAAG	medical	health	NL126	0	5	15	0	0	0	1				medical	1.60944	2.70805	ACS Biomaker BV	AMSTERDAM	Friesland Revalidation Center	BEESTERZWAAG	0	0	0	0	0	0	0	0	0	0	1	0	0	0	0	0	1	NL329NL126	0	75	4.31749
ACS Biomaker BV_AMSTERDAM	medical	industry	NL329	Fugro_AMSTERDAM	engineering	industry	NL329	0	5	1	1	1	0	0	NL329	industry			1.60944	0	ACS Biomaker BV	AMSTERDAM	Fugro	AMSTERDAM	0	1	0	0	0	0	0	0	0	0	0	0	0	0	0	0	0	NL329NL329	0	5	1.60944
ACS Biomaker BV_AMSTERDAM	medical	industry	NL329	FutureWater BV_WAGENINGEN	engineering	industry	NL221	0	5	7	0	1	0	0		industry			1.60944	1.94591	ACS Biomaker BV	AMSTERDAM	FutureWater BV	WAGENINGEN	0	1	0	0	0	0	0	0	0	0	0	0	0	0	0	0	0	NL329NL221	0	35	3.55535
ACS Biomaker BV_AMSTERDAM	medical	industry	NL329	GD Animal Health Service_DEVENTER	medical	health	NL212	0	5	68	0	0	0	1				medical	1.60944	4.21951	ACS Biomaker BV	AMSTERDAM	GD Animal Health Service	DEVENTER	0	0	0	0	0	0	0	0	0	0	1	0	0	0	0	0	1	NL329NL212	0	340	5.82895
ACS Biomaker BV_AMSTERDAM	medical	industry	NL329	GGD_AMSTERDAM	medical	health	NL329	0	5	209	1	0	0	1	NL329			medical	1.60944	5.34233	ACS Biomaker BV	AMSTERDAM	GGD	AMSTERDAM	0	0	0	0	0	0	0	0	0	0	1	0	0	0	0	0	1	NL329NL329	0	1045	6.95177
ACS Biomaker BV_AMSTERDAM	medical	industry	NL329	GGD_DEVENTER	medical	health	NL212	0	5	4	0	0	0	1				medical	1.60944	1.38629	ACS Biomaker BV	AMSTERDAM	GGD	DEVENTER	0	0	0	0	0	0	0	0	0	0	1	0	0	0	0	0	1	NL329NL212	0	20	2.99573
ACS Biomaker BV_AMSTERDAM	medical	industry	NL329	GGD_GELEEN	medical	health	NL423	0	5	30	0	0	0	1				medical	1.60944	3.4012	ACS Biomaker BV	AMSTERDAM	GGD	GELEEN	0	0	0	0	0	0	0	0	0	0	1	0	0	0	0	0	1	NL329NL423	0	150	5.01064
ACS Biomaker BV_AMSTERDAM	medical	industry	NL329	GGD_HEERLEN	medical	health	NL423	0	5	10	0	0	0	1				medical	1.60944	2.30259	ACS Biomaker BV	AMSTERDAM	GGD	HEERLEN	0	0	0	0	0	0	0	0	0	0	1	0	0	0	0	0	1	NL329NL423	0	50	3.91202
ACS Biomaker BV_AMSTERDAM	medical	industry	NL329	GGD_MAASTRICHT	medical	health	NL423	0	5	2	0	0	0	1				medical	1.60944	0.693147	ACS Biomaker BV	AMSTERDAM	GGD	MAASTRICHT	0	0	0	0	0	0	0	0	0	0	1	0	0	0	0	0	1	NL329NL423	0	10	2.30259
ACS Biomaker BV_AMSTERDAM	medical	industry	NL329	GGD_ROTTERDAM	medical	health	NL33C	0	5	39	0	0	0	1				medical	1.60944	3.66356	ACS Biomaker BV	AMSTERDAM	GGD	ROTTERDAM	0	0	0	0	0	0	0	0	0	0	1	0	0	0	0	0	1	NL329NL33C	0	195	5.273
ACS Biomaker BV_AMSTERDAM	medical	industry	NL329	GGD_THE HAGUE	medical	health	NL332	0	5	12	0	0	0	1				medical	1.60944	2.48491	ACS Biomaker BV	AMSTERDAM	GGD	THE HAGUE	0	0	0	0	0	0	0	0	0	0	1	0	0	0	0	0	1	NL329NL332	0	60	4.09434
ACS Biomaker BV_AMSTERDAM	medical	industry	NL329	GGD_ZEIST	medical	health	NL310	0	5	7	0	0	0	1				medical	1.60944	1.94591	ACS Biomaker BV	AMSTERDAM	GGD	ZEIST	0	0	0	0	0	0	0	0	0	0	1	0	0	0	0	0	1	NL329NL310	1	35	3.55535
ACS Biomaker BV_AMSTERDAM	medical	industry	NL329	GGZ_AMERSFOORT	medical	health	NL310	0	5	30	0	0	0	1				medical	1.60944	3.4012	ACS Biomaker BV	AMSTERDAM	GGZ	AMERSFOORT	0	0	0	0	0	0	0	0	0	0	1	0	0	0	0	0	1	NL329NL310	1	150	5.01064
ACS Biomaker BV_AMSTERDAM	medical	industry	NL329	GGZ_AMSTERDAM	medical	health	NL329	0	5	139	1	0	0	1	NL329			medical	1.60944	4.93447	ACS Biomaker BV	AMSTERDAM	GGZ	AMSTERDAM	0	0	0	0	0	0	0	0	0	0	1	0	0	0	0	0	1	NL329NL329	0	695	6.54391
ACS Biomaker BV_AMSTERDAM	medical	industry	NL329	GGZ_ASSEN	medical	health	NL131	0	5	44	0	0	0	1				medical	1.60944	3.78419	ACS Biomaker BV	AMSTERDAM	GGZ	ASSEN	0	0	0	0	0	0	0	0	0	0	1	0	0	0	0	0	1	NL329NL131	0	220	5.39363
ACS Biomaker BV_AMSTERDAM	medical	industry	NL329	GGZ_BEILEN	medical	health	NL131	0	5	1	0	0	0	1				medical	1.60944	0	ACS Biomaker BV	AMSTERDAM	GGZ	BEILEN	0	0	0	0	0	0	0	0	0	0	1	0	0	0	0	0	1	NL329NL131	0	5	1.60944
ACS Biomaker BV_AMSTERDAM	medical	industry	NL329	GGZ_BERGEN OP ZOOM	medical	health	NL411	0	5	10	0	0	0	1				medical	1.60944	2.30259	ACS Biomaker BV	AMSTERDAM	GGZ	BERGEN OP ZOOM	0	0	0	0	0	0	0	0	0	0	1	0	0	0	0	0	1	NL329NL411	0	50	3.91202
ACS Biomaker BV_AMSTERDAM	medical	industry	NL329	GGZ_BOEKELO	medical	health	NL213	0	5	10	0	0	0	1				medical	1.60944	2.30259	ACS Biomaker BV	AMSTERDAM	GGZ	BOEKELO	0	0	0	0	0	0	0	0	0	0	1	0	0	0	0	0	1	NL329NL213	0	50	3.91202
ACS Biomaker BV_AMSTERDAM	medical	industry	NL329	GGZ_DELFT	medical	health	NL333	0	5	23	0	0	0	1				medical	1.60944	3.13549	ACS Biomaker BV	AMSTERDAM	GGZ	DELFT	0	0	0	0	0	0	0	0	0	0	1	0	0	0	0	0	1	NL329NL333	0	115	4.74493
ACS Biomaker BV_AMSTERDAM	medical	industry	NL329	GGZ_EINDHOVEN	medical	health	NL414	0	5	35	0	0	0	1				medical	1.60944	3.55535	ACS Biomaker BV	AMSTERDAM	GGZ	EINDHOVEN	0	0	0	0	0	0	0	0	0	0	1	0	0	0	0	0	1	NL329NL414	0	175	5.16479
ACS Biomaker BV_AMSTERDAM	medical	industry	NL329	GGZ_GRONINGEN	medical	health	NL113	0	5	4	0	0	0	1				medical	1.60944	1.38629	ACS Biomaker BV	AMSTERDAM	GGZ	GRONINGEN	0	0	0	0	0	0	0	0	0	0	1	0	0	0	0	0	1	NL329NL113	0	20	2.99573
ACS Biomaker BV_AMSTERDAM	medical	industry	NL329	GGZ_HALSTEREN	medical	health	NL411	0	5	6	0	0	0	1				medical	1.60944	1.79176	ACS Biomaker BV	AMSTERDAM	GGZ	HALSTEREN	0	0	0	0	0	0	0	0	0	0	1	0	0	0	0	0	1	NL329NL411	0	30	3.4012
ACS Biomaker BV_AMSTERDAM	medical	industry	NL329	GGZ_LEEUWARDEN	medical	health	NL124	0	5	47	0	0	0	1				medical	1.60944	3.85015	ACS Biomaker BV	AMSTERDAM	GGZ	LEEUWARDEN	0	0	0	0	0	0	0	0	0	0	1	0	0	0	0	0	1	NL329NL124	0	235	5.45959
ACS Biomaker BV_AMSTERDAM	medical	industry	NL329	GGZ_LEIDEN	medical	health	NL337	0	5	10	0	0	0	1				medical	1.60944	2.30259	ACS Biomaker BV	AMSTERDAM	GGZ	LEIDEN	0	0	0	0	0	0	0	0	0	0	1	0	0	0	0	0	1	NL329NL337	1	50	3.91202
ACS Biomaker BV_AMSTERDAM	medical	industry	NL329	GGZ_TILBURG	medical	health	NL412	0	5	33	0	0	0	1				medical	1.60944	3.49651	ACS Biomaker BV	AMSTERDAM	GGZ	TILBURG	0	0	0	0	0	0	0	0	0	0	1	0	0	0	0	0	1	NL329NL412	0	165	5.10595
ACS Biomaker BV_AMSTERDAM	medical	industry	NL329	GGZ_UTRECHT	medical	health	NL310	0	5	9	0	0	0	1				medical	1.60944	2.19722	ACS Biomaker BV	AMSTERDAM	GGZ	UTRECHT	0	0	0	0	0	0	0	0	0	0	1	0	0	0	0	0	1	NL329NL310	1	45	3.80666
ACS Biomaker BV_AMSTERDAM	medical	industry	NL329	GGZ_WARNSVELD	medical	health	NL225	0	5	18	0	0	0	1				medical	1.60944	2.89037	ACS Biomaker BV	AMSTERDAM	GGZ	WARNSVELD	0	0	0	0	0	0	0	0	0	0	1	0	0	0	0	0	1	NL329NL225	0	90	4.49981
ACS Biomaker BV_AMSTERDAM	medical	industry	NL329	GGZ_ZUTPHEN	medical	health	NL225	0	5	3	0	0	0	1				medical	1.60944	1.09861	ACS Biomaker BV	AMSTERDAM	GGZ	ZUTPHEN	0	0	0	0	0	0	0	0	0	0	1	0	0	0	0	0	1	NL329NL225	0	15	2.70805
ACS Biomaker BV_AMSTERDAM	medical	industry	NL329	Gelderse Vallei Hospital_EDE	medical	health	NL221	0	5	148	0	0	0	1				medical	1.60944	4.99721	ACS Biomaker BV	AMSTERDAM	Gelderse Vallei Hospital	EDE	0	0	0	0	0	0	0	0	0	0	1	0	0	0	0	0	1	NL329NL221	0	740	6.60665
ACS Biomaker BV_AMSTERDAM	medical	industry	NL329	Gelre Hospital_APELDOORN	medical	health	NL221	0	5	38	0	0	0	1				medical	1.60944	3.63759	ACS Biomaker BV	AMSTERDAM	Gelre Hospital	APELDOORN	0	0	0	0	0	0	0	0	0	0	1	0	0	0	0	0	1	NL329NL221	0	190	5.24702
ACS Biomaker BV_AMSTERDAM	medical	industry	NL329	GiMaRIS_LEIDEN	engineering	industry	NL337	0	5	4	0	1	0	0		industry			1.60944	1.38629	ACS Biomaker BV	AMSTERDAM	GiMaRIS	LEIDEN	0	1	0	0	0	0	0	0	0	0	0	0	0	0	0	0	0	NL329NL337	1	20	2.99573
ACS Biomaker BV_AMSTERDAM	medical	industry	NL329	Goudappel Coffeng BV_DEVENTER	engineering	industry	NL212	0	5	7	0	1	0	0		industry			1.60944	1.94591	ACS Biomaker BV	AMSTERDAM	Goudappel Coffeng BV	DEVENTER	0	1	0	0	0	0	0	0	0	0	0	0	0	0	0	0	0	NL329NL212	0	35	3.55535
ACS Biomaker BV_AMSTERDAM	medical	industry	NL329	Goudappel Coffeng BV_THE HAGUE	engineering	industry	NL332	0	5	1	0	1	0	0		industry			1.60944	0	ACS Biomaker BV	AMSTERDAM	Goudappel Coffeng BV	THE HAGUE	0	1	0	0	0	0	0	0	0	0	0	0	0	0	0	0	0	NL329NL332	0	5	1.60944
ACS Biomaker BV_AMSTERDAM	medical	industry	NL329	Groene Hart Ziekenhuis_GOUDA	medical	health	NL33B	0	5	117	0	0	0	1				medical	1.60944	4.76217	ACS Biomaker BV	AMSTERDAM	Groene Hart Ziekenhuis	GOUDA	0	0	0	0	0	0	0	0	0	0	1	0	0	0	0	0	1	NL329NL33B	1	585	6.37161
ACS Biomaker BV_AMSTERDAM	medical	industry	NL329	HAN University of Applied Sciences_NIJMEGEN	other	uni	NL226	0	5	213	0	0	0	0					1.60944	5.36129	ACS Biomaker BV	AMSTERDAM	HAN University of Applied Sciences	NIJMEGEN	0	0	0	0	0	0	0	0	0	1	0	0	0	0	0	0	0	NL329NL226	0	1065	6.97073
ACS Biomaker BV_AMSTERDAM	medical	industry	NL329	HIV Monitoring Foundation_AMSTERDAM	medical	health	NL329	0	5	43	1	0	0	1	NL329			medical	1.60944	3.7612	ACS Biomaker BV	AMSTERDAM	HIV Monitoring Foundation	AMSTERDAM	0	0	0	0	0	0	0	0	0	0	1	0	0	0	0	0	1	NL329NL329	0	215	5.37064
ACS Biomaker BV_AMSTERDAM	medical	industry	NL329	HKV Consultants_LELYSTAD	engineering	industry	NL230	0	5	17	0	1	0	0		industry			1.60944	2.83321	ACS Biomaker BV	AMSTERDAM	HKV Consultants	LELYSTAD	0	1	0	0	0	0	0	0	0	0	0	0	0	0	0	0	0	NL329NL230	0	85	4.44265
ACS Biomaker BV_AMSTERDAM	medical	industry	NL329	HSK Group_ARNHEM	medical	health	NL226	0	5	2	0	0	0	1				medical	1.60944	0.693147	ACS Biomaker BV	AMSTERDAM	HSK Group	ARNHEM	0	0	0	0	0	0	0	0	0	0	1	0	0	0	0	0	1	NL329NL226	0	10	2.30259
ACS Biomaker BV_AMSTERDAM	medical	industry	NL329	HSK Group_WOERDEN	medical	health	NL310	0	5	2	0	0	0	1				medical	1.60944	0.693147	ACS Biomaker BV	AMSTERDAM	HSK Group	WOERDEN	0	0	0	0	0	0	0	0	0	0	1	0	0	0	0	0	1	NL329NL310	1	10	2.30259
ACS Biomaker BV_AMSTERDAM	medical	industry	NL329	HZ University of Applied Sciences_VLISSINGEN	other	uni	NL342	0	5	23	0	0	0	0					1.60944	3.13549	ACS Biomaker BV	AMSTERDAM	HZ University of Applied Sciences	VLISSINGEN	0	0	0	0	0	0	0	0	0	1	0	0	0	0	0	0	0	NL329NL342	0	115	4.74493
ACS Biomaker BV_AMSTERDAM	medical	industry	NL329	Haga Hospital_THE HAGUE	medical	health	NL332	0	5	380	0	0	0	1				medical	1.60944	5.94017	ACS Biomaker BV	AMSTERDAM	Haga Hospital	THE HAGUE	0	0	0	0	0	0	0	0	0	0	1	0	0	0	0	0	1	NL329NL332	0	1900	7.54961
ACS Biomaker BV_AMSTERDAM	medical	industry	NL329	Hanze University of Applied Sciences Groningen_GRONINGEN	other	uni	NL113	0	5	158	0	0	0	0					1.60944	5.06259	ACS Biomaker BV	AMSTERDAM	Hanze University of Applied Sciences Groningen	GRONINGEN	0	0	0	0	0	0	0	0	0	1	0	0	0	0	0	0	0	NL329NL113	0	790	6.67203
ACS Biomaker BV_AMSTERDAM	medical	industry	NL329	Harbour Hospital_ROTTERDAM	medical	health	NL33C	0	5	23	0	0	0	1				medical	1.60944	3.13549	ACS Biomaker BV	AMSTERDAM	Harbour Hospital	ROTTERDAM	0	0	0	0	0	0	0	0	0	0	1	0	0	0	0	0	1	NL329NL33C	0	115	4.74493
ACS Biomaker BV_AMSTERDAM	medical	industry	NL329	HealthNet TPO_AMSTERDAM	medical	health	NL329	0	5	15	1	0	0	1	NL329			medical	1.60944	2.70805	ACS Biomaker BV	AMSTERDAM	HealthNet TPO	AMSTERDAM	0	0	0	0	0	0	0	0	0	0	1	0	0	0	0	0	1	NL329NL329	0	75	4.31749
ACS Biomaker BV_AMSTERDAM	medical	industry	NL329	Helen Dowling Institute_BILTHOVEN	medical	health	NL310	0	5	20	0	0	0	1				medical	1.60944	2.99573	ACS Biomaker BV	AMSTERDAM	Helen Dowling Institute	BILTHOVEN	0	0	0	0	0	0	0	0	0	0	1	0	0	0	0	0	1	NL329NL310	1	100	4.60517
ACS Biomaker BV_AMSTERDAM	medical	industry	NL329	Heliomare Rehabilitation Center_WIJK AAN ZEE	medical	health	NL323	0	5	30	0	0	0	1				medical	1.60944	3.4012	ACS Biomaker BV	AMSTERDAM	Heliomare Rehabilitation Center	WIJK AAN ZEE	0	0	0	0	0	0	0	0	0	0	1	0	0	0	0	0	1	NL329NL323	1	150	5.01064
ACS Biomaker BV_AMSTERDAM	medical	industry	NL329	Hendrix Genetic Research BV_BOXMEER	engineering	industry	NL413	0	5	15	0	1	0	0		industry			1.60944	2.70805	ACS Biomaker BV	AMSTERDAM	Hendrix Genetic Research BV	BOXMEER	0	1	0	0	0	0	0	0	0	0	0	0	0	0	0	0	0	NL329NL413	0	75	4.31749
ACS Biomaker BV_AMSTERDAM	medical	industry	NL329	Holland Proton Therapy Center_MAASTRICHT	medical	health	NL423	0	5	5	0	0	0	1				medical	1.60944	1.60944	ACS Biomaker BV	AMSTERDAM	Holland Proton Therapy Center	MAASTRICHT	0	0	0	0	0	0	0	0	0	0	1	0	0	0	0	0	1	NL329NL423	0	25	3.21888
ACS Biomaker BV_AMSTERDAM	medical	industry	NL329	Hortimare BV_HEERHUGOWAARD	engineering	industry	NL328	0	5	1	0	1	0	0		industry			1.60944	0	ACS Biomaker BV	AMSTERDAM	Hortimare BV	HEERHUGOWAARD	0	1	0	0	0	0	0	0	0	0	0	0	0	0	0	0	0	NL329NL328	1	5	1.60944
ACS Biomaker BV_AMSTERDAM	medical	industry	NL329	Hospital Group Twente_HENGELO	medical	health	NL213	0	5	65	0	0	0	1				medical	1.60944	4.17439	ACS Biomaker BV	AMSTERDAM	Hospital Group Twente	HENGELO	0	0	0	0	0	0	0	0	0	0	1	0	0	0	0	0	1	NL329NL213	0	325	5.78383
ACS Biomaker BV_AMSTERDAM	medical	industry	NL329	Hubrecht Institute_UTRECHT	medical	pro	NL310	0	5	79	0	0	0	1				medical	1.60944	4.36945	ACS Biomaker BV	AMSTERDAM	Hubrecht Institute	UTRECHT	0	0	0	0	0	1	0	0	0	0	0	0	0	0	0	0	1	NL329NL310	1	395	5.97889
ACS Biomaker BV_AMSTERDAM	medical	industry	NL329	Hycult Biotech BV_UDEN	medical	industry	NL413	0	5	6	0	1	0	1		industry		medical	1.60944	1.79176	ACS Biomaker BV	AMSTERDAM	Hycult Biotech BV	UDEN	0	1	0	0	0	0	0	0	0	0	0	0	0	0	0	0	1	NL329NL413	0	30	3.4012
ACS Biomaker BV_AMSTERDAM	medical	industry	NL329	IHE Delft Institute for Water Education_DELFT	other	pro	NL333	0	5	514	0	0	0	0					1.60944	6.24222	ACS Biomaker BV	AMSTERDAM	IHE Delft Institute for Water Education	DELFT	0	0	0	0	0	1	0	0	0	0	0	0	0	0	0	0	0	NL329NL333	0	2570	7.85166
ACS Biomaker BV_AMSTERDAM	medical	industry	NL329	IMARES WUR Institute Marine Resource & Ecosystems_DEN BURG	other	uni	NL321	0	5	3	0	0	0	0					1.60944	1.09861	ACS Biomaker BV	AMSTERDAM	IMARES WUR Institute Marine Resource & Ecosystems	DEN BURG	0	0	0	0	0	0	0	0	0	1	0	0	0	0	0	0	0	NL329NL321	1	15	2.70805
ACS Biomaker BV_AMSTERDAM	medical	industry	NL329	IMARES WUR Institute Marine Resource & Ecosystems_DEN HELDER	other	uni	NL321	0	5	29	0	0	0	0					1.60944	3.3673	ACS Biomaker BV	AMSTERDAM	IMARES WUR Institute Marine Resource & Ecosystems	DEN HELDER	0	0	0	0	0	0	0	0	0	1	0	0	0	0	0	0	0	NL329NL321	1	145	4.97673
ACS Biomaker BV_AMSTERDAM	medical	industry	NL329	IMARES WUR Institute Marine Resource & Ecosystems_IJMUIDEN	other	uni	NL323	0	5	90	0	0	0	0					1.60944	4.49981	ACS Biomaker BV	AMSTERDAM	IMARES WUR Institute Marine Resource & Ecosystems	IJMUIDEN	0	0	0	0	0	0	0	0	0	1	0	0	0	0	0	0	0	NL329NL323	1	450	6.10925
ACS Biomaker BV_AMSTERDAM	medical	industry	NL329	IMARES WUR Institute Marine Resource & Ecosystems_YERSEKE	other	uni	NL342	0	5	16	0	0	0	0					1.60944	2.77259	ACS Biomaker BV	AMSTERDAM	IMARES WUR Institute Marine Resource & Ecosystems	YERSEKE	0	0	0	0	0	0	0	0	0	1	0	0	0	0	0	0	0	NL329NL342	0	80	4.38203
ACS Biomaker BV_AMSTERDAM	medical	industry	NL329	ING Bank_AMSTERDAM	other	industry	NL329	0	5	396	1	1	0	0	NL329	industry			1.60944	5.98141	ACS Biomaker BV	AMSTERDAM	ING Bank	AMSTERDAM	0	1	0	0	0	0	0	0	0	0	0	0	0	0	0	0	0	NL329NL329	0	1980	7.59085
ACS Biomaker BV_AMSTERDAM	medical	industry	NL329	INNOVA_AMERSFOORT	medical	health	NL310	0	5	6	0	0	0	1				medical	1.60944	1.79176	ACS Biomaker BV	AMSTERDAM	INNOVA	AMERSFOORT	0	0	0	0	0	0	0	0	0	0	1	0	0	0	0	0	1	NL329NL310	1	30	3.4012
ACS Biomaker BV_AMSTERDAM	medical	industry	NL329	IQ Prod BV_GRONINGEN	medical	industry	NL113	0	5	3	0	1	0	1		industry		medical	1.60944	1.09861	ACS Biomaker BV	AMSTERDAM	IQ Prod BV	GRONINGEN	0	1	0	0	0	0	0	0	0	0	0	0	0	0	0	0	1	NL329NL113	0	15	2.70805
ACS Biomaker BV_AMSTERDAM	medical	industry	NL329	ISA Pharmaceuticals_LEIDEN	medical	industry	NL337	0	5	15	0	1	0	1		industry		medical	1.60944	2.70805	ACS Biomaker BV	AMSTERDAM	ISA Pharmaceuticals	LEIDEN	0	1	0	0	0	0	0	0	0	0	0	0	0	0	0	0	1	NL329NL337	1	75	4.31749
ACS Biomaker BV_AMSTERDAM	medical	industry	NL329	ISRIC World Soil Information_WAGENINGEN	other	pro	NL221	0	5	22	0	0	0	0					1.60944	3.09104	ACS Biomaker BV	AMSTERDAM	ISRIC World Soil Information	WAGENINGEN	0	0	0	0	0	1	0	0	0	0	0	0	0	0	0	0	0	NL329NL221	0	110	4.70048
ACS Biomaker BV_AMSTERDAM	medical	industry	NL329	IVO Addict Res Inst_ROTTERDAM	medical	health	NL33C	0	5	12	0	0	0	1				medical	1.60944	2.48491	ACS Biomaker BV	AMSTERDAM	IVO Addict Res Inst	ROTTERDAM	0	0	0	0	0	0	0	0	0	0	1	0	0	0	0	0	1	NL329NL33C	0	60	4.09434
ACS Biomaker BV_AMSTERDAM	medical	industry	NL329	IVO Addict Res Inst_THE HAGUE	medical	health	NL332	0	5	5	0	0	0	1				medical	1.60944	1.60944	ACS Biomaker BV	AMSTERDAM	IVO Addict Res Inst	THE HAGUE	0	0	0	0	0	0	0	0	0	0	1	0	0	0	0	0	1	NL329NL332	0	25	3.21888
ACS Biomaker BV_AMSTERDAM	medical	industry	NL329	IWAL Institute_AMSTERDAM	other	industry	NL329	0	5	8	1	1	0	0	NL329	industry			1.60944	2.07944	ACS Biomaker BV	AMSTERDAM	IWAL Institute	AMSTERDAM	0	1	0	0	0	0	0	0	0	0	0	0	0	0	0	0	0	NL329NL329	0	40	3.68888
ACS Biomaker BV_AMSTERDAM	medical	industry	NL329	Ijsselland Hospital_CAPELLE AAN DEN IJSSEL	medical	health	NL33C	0	5	43	0	0	0	1				medical	1.60944	3.7612	ACS Biomaker BV	AMSTERDAM	Ijsselland Hospital	CAPELLE AAN DEN IJSSEL	0	0	0	0	0	0	0	0	0	0	1	0	0	0	0	0	1	NL329NL33C	0	215	5.37064
ACS Biomaker BV_AMSTERDAM	medical	industry	NL329	Ild Care Fdn_EDE	medical	health	NL221	0	5	7	0	0	0	1				medical	1.60944	1.94591	ACS Biomaker BV	AMSTERDAM	Ild Care Fdn	EDE	0	0	0	0	0	0	0	0	0	0	1	0	0	0	0	0	1	NL329NL221	0	35	3.55535
ACS Biomaker BV_AMSTERDAM	medical	industry	NL329	Indigo_UTRECHT	medical	health	NL310	0	5	2	0	0	0	1				medical	1.60944	0.693147	ACS Biomaker BV	AMSTERDAM	Indigo	UTRECHT	0	0	0	0	0	0	0	0	0	0	1	0	0	0	0	0	1	NL329NL310	1	10	2.30259
ACS Biomaker BV_AMSTERDAM	medical	industry	NL329	Inholland University of Applied Sciences_AMSTERDAM	other	uni	NL329	0	5	38	1	0	0	0	NL329				1.60944	3.63759	ACS Biomaker BV	AMSTERDAM	Inholland University of Applied Sciences	AMSTERDAM	0	0	0	0	0	0	0	0	0	1	0	0	0	0	0	0	0	NL329NL329	0	190	5.24702
ACS Biomaker BV_AMSTERDAM	medical	industry	NL329	Inholland University of Applied Sciences_HAARLEM	other	uni	NL324	0	5	12	0	0	0	0					1.60944	2.48491	ACS Biomaker BV	AMSTERDAM	Inholland University of Applied Sciences	HAARLEM	0	0	0	0	0	0	0	0	0	1	0	0	0	0	0	0	0	NL329NL324	1	60	4.09434
ACS Biomaker BV_AMSTERDAM	medical	industry	NL329	Inreda Diabetes BV_GOOR	medical	industry	NL213	0	5	5	0	1	0	1		industry		medical	1.60944	1.60944	ACS Biomaker BV	AMSTERDAM	Inreda Diabetes BV	GOOR	0	1	0	0	0	0	0	0	0	0	0	0	0	0	0	0	1	NL329NL213	0	25	3.21888
ACS Biomaker BV_AMSTERDAM	medical	industry	NL329	Inspectorate Health Care_HEERLEN	medical	gov	NL423	0	5	1	0	0	0	1				medical	1.60944	0	ACS Biomaker BV	AMSTERDAM	Inspectorate Health Care	HEERLEN	0	0	0	0	0	0	0	0	0	0	0	1	0	0	0	0	1	NL329NL423	0	5	1.60944
ACS Biomaker BV_AMSTERDAM	medical	industry	NL329	Inspectorate Health Care_THE HAGUE	medical	gov	NL332	0	5	17	0	0	0	1				medical	1.60944	2.83321	ACS Biomaker BV	AMSTERDAM	Inspectorate Health Care	THE HAGUE	0	0	0	0	0	0	0	0	0	0	0	1	0	0	0	0	1	NL329NL332	0	85	4.44265
ACS Biomaker BV_AMSTERDAM	medical	industry	NL329	Inspectorate Health Care_UTRECHT	medical	gov	NL310	0	5	41	0	0	0	1				medical	1.60944	3.71357	ACS Biomaker BV	AMSTERDAM	Inspectorate Health Care	UTRECHT	0	0	0	0	0	0	0	0	0	0	0	1	0	0	0	0	1	NL329NL310	1	205	5.32301
ACS Biomaker BV_AMSTERDAM	medical	industry	NL329	Inspectorate Social Domain_UTRECHT	other	gov	NL310	0	5	1	0	0	0	0					1.60944	0	ACS Biomaker BV	AMSTERDAM	Inspectorate Social Domain	UTRECHT	0	0	0	0	0	0	0	0	0	0	0	1	0	0	0	0	0	NL329NL310	1	5	1.60944
ACS Biomaker BV_AMSTERDAM	medical	industry	NL329	Institute for Evidence-Based Medicine for Old Age_LEIDEN	medical	health	NL337	0	5	23	0	0	0	1				medical	1.60944	3.13549	ACS Biomaker BV	AMSTERDAM	Institute for Evidence-Based Medicine for Old Age	LEIDEN	0	0	0	0	0	0	0	0	0	0	1	0	0	0	0	0	1	NL329NL337	1	115	4.74493
ACS Biomaker BV_AMSTERDAM	medical	industry	NL329	Institute for Road Safety Research (SWOV)_THE HAGUE	other	pro	NL332	0	5	21	0	0	0	0					1.60944	3.04452	ACS Biomaker BV	AMSTERDAM	Institute for Road Safety Research (SWOV)	THE HAGUE	0	0	0	0	0	1	0	0	0	0	0	0	0	0	0	0	0	NL329NL332	0	105	4.65396
ACS Biomaker BV_AMSTERDAM	medical	industry	NL329	Instruments Europe BVital_GRONINGEN	engineering	industry	NL113	0	5	2	0	1	0	0		industry			1.60944	0.693147	ACS Biomaker BV	AMSTERDAM	Instruments Europe BVital	GRONINGEN	0	1	0	0	0	0	0	0	0	0	0	0	0	0	0	0	0	NL329NL113	0	10	2.30259
ACS Biomaker BV_AMSTERDAM	medical	industry	NL329	International Kidney Cancer Coalition_DUIVENDRECHT	medical	health	NL329	0	5	1	1	0	0	1	NL329			medical	1.60944	0	ACS Biomaker BV	AMSTERDAM	International Kidney Cancer Coalition	DUIVENDRECHT	0	0	0	0	0	0	0	0	0	0	1	0	0	0	0	0	1	NL329NL329	0	5	1.60944
ACS Biomaker BV_AMSTERDAM	medical	industry	NL329	IrisZorg Addict Treatment_ARNHEM	medical	health	NL226	0	5	5	0	0	0	1				medical	1.60944	1.60944	ACS Biomaker BV	AMSTERDAM	IrisZorg Addict Treatment	ARNHEM	0	0	0	0	0	0	0	0	0	0	1	0	0	0	0	0	1	NL329NL226	0	25	3.21888
ACS Biomaker BV_AMSTERDAM	medical	industry	NL329	Isala Ziekenhuis_ZWOLLE	medical	health	NL211	0	5	589	0	0	0	1				medical	1.60944	6.37843	ACS Biomaker BV	AMSTERDAM	Isala Ziekenhuis	ZWOLLE	0	0	0	0	0	0	0	0	0	0	1	0	0	0	0	0	1	NL329NL211	0	2945	7.98786
ACS Biomaker BV_AMSTERDAM	medical	industry	NL329	Janssen_LEIDEN	medical	industry	NL337	0	5	115	0	1	0	1		industry		medical	1.60944	4.74493	ACS Biomaker BV	AMSTERDAM	Janssen	LEIDEN	0	1	0	0	0	0	0	0	0	0	0	0	0	0	0	0	1	NL329NL337	1	575	6.35437
ACS Biomaker BV_AMSTERDAM	medical	industry	NL329	Jeroen Bosch Ziekenhuis_SHERTOGENBOSCH	medical	health	NL413	0	5	289	0	0	0	1				medical	1.60944	5.66643	ACS Biomaker BV	AMSTERDAM	Jeroen Bosch Ziekenhuis	SHERTOGENBOSCH	0	0	0	0	0	0	0	0	0	0	1	0	0	0	0	0	1	NL329NL413	0	1445	7.27586
ACS Biomaker BV_AMSTERDAM	medical	industry	NL329	Joep Lange Instituut_AMSTERDAM	medical	health	NL329	0	5	4	1	0	0	1	NL329			medical	1.60944	1.38629	ACS Biomaker BV	AMSTERDAM	Joep Lange Instituut	AMSTERDAM	0	0	0	0	0	0	0	0	0	0	1	0	0	0	0	0	1	NL329NL329	0	20	2.99573
ACS Biomaker BV_AMSTERDAM	medical	industry	NL329	Johnson & Johnson_LEIDEN	medical	industry	NL337	0	5	27	0	1	0	1		industry		medical	1.60944	3.29584	ACS Biomaker BV	AMSTERDAM	Johnson & Johnson	LEIDEN	0	1	0	0	0	0	0	0	0	0	0	0	0	0	0	0	1	NL329NL337	1	135	4.90527
ACS Biomaker BV_AMSTERDAM	medical	industry	NL329	Joint Institute for VLBI ERIC_DWINGELOO	other	pro	NL133	0	5	56	0	0	0	0					1.60944	4.02535	ACS Biomaker BV	AMSTERDAM	Joint Institute for VLBI ERIC	DWINGELOO	0	0	0	0	0	1	0	0	0	0	0	0	0	0	0	0	0	NL329NL133	0	280	5.63479
ACS Biomaker BV_AMSTERDAM	medical	industry	NL329	Jongejan Risk Management Consulting BV_DELFT	engineering	industry	NL333	0	5	2	0	1	0	0		industry			1.60944	0.693147	ACS Biomaker BV	AMSTERDAM	Jongejan Risk Management Consulting BV	DELFT	0	1	0	0	0	0	0	0	0	0	0	0	0	0	0	0	0	NL329NL333	0	10	2.30259
ACS Biomaker BV_AMSTERDAM	medical	industry	NL329	Julius Clinic_ZEIST	medical	health	NL310	0	5	11	0	0	0	1				medical	1.60944	2.3979	ACS Biomaker BV	AMSTERDAM	Julius Clinic	ZEIST	0	0	0	0	0	0	0	0	0	0	1	0	0	0	0	0	1	NL329NL310	1	55	4.00733
ACS Biomaker BV_AMSTERDAM	medical	industry	NL329	KEYGENE NV_WAGENINGEN	engineering	industry	NL221	0	5	33	0	1	0	0		industry			1.60944	3.49651	ACS Biomaker BV	AMSTERDAM	KEYGENE NV	WAGENINGEN	0	1	0	0	0	0	0	0	0	0	0	0	0	0	0	0	0	NL329NL221	0	165	5.10595
ACS Biomaker BV_AMSTERDAM	medical	industry	NL329	KIT Royal Tropical Institute_AMSTERDAM	other	pro	NL329	0	5	93	1	0	0	0	NL329				1.60944	4.5326	ACS Biomaker BV	AMSTERDAM	KIT Royal Tropical Institute	AMSTERDAM	0	0	0	0	0	1	0	0	0	0	0	0	0	0	0	0	0	NL329NL329	0	465	6.14204
ACS Biomaker BV_AMSTERDAM	medical	industry	NL329	KLM Health Service_SCHIPHOL	medical	industry	NL329	0	5	4	1	1	0	1	NL329	industry		medical	1.60944	1.38629	ACS Biomaker BV	AMSTERDAM	KLM Health Service	SCHIPHOL	0	1	0	0	0	0	0	0	0	0	0	0	0	0	0	0	1	NL329NL329	0	20	2.99573
ACS Biomaker BV_AMSTERDAM	medical	industry	NL329	KLM_AMSTERDAM	other	industry	NL329	0	5	2	1	1	0	0	NL329	industry			1.60944	0.693147	ACS Biomaker BV	AMSTERDAM	KLM	AMSTERDAM	0	1	0	0	0	0	0	0	0	0	0	0	0	0	0	0	0	NL329NL329	0	10	2.30259
ACS Biomaker BV_AMSTERDAM	medical	industry	NL329	KNCV Tuberculosis Foundation_THE HAGUE	medical	health	NL332	0	5	77	0	0	0	1				medical	1.60944	4.34381	ACS Biomaker BV	AMSTERDAM	KNCV Tuberculosis Foundation	THE HAGUE	0	0	0	0	0	0	0	0	0	0	1	0	0	0	0	0	1	NL329NL332	0	385	5.95324
ACS Biomaker BV_AMSTERDAM	medical	industry	NL329	KNMP_THE HAGUE	medical	health	NL332	0	5	31	0	0	0	1				medical	1.60944	3.43399	ACS Biomaker BV	AMSTERDAM	KNMP	THE HAGUE	0	0	0	0	0	0	0	0	0	0	1	0	0	0	0	0	1	NL329NL332	0	155	5.04343
ACS Biomaker BV_AMSTERDAM	medical	industry	NL329	KNMT_UTRECHT	medical	health	NL310	0	5	2	0	0	0	1				medical	1.60944	0.693147	ACS Biomaker BV	AMSTERDAM	KNMT	UTRECHT	0	0	0	0	0	0	0	0	0	0	1	0	0	0	0	0	1	NL329NL310	1	10	2.30259
ACS Biomaker BV_AMSTERDAM	medical	industry	NL329	KWR Watercycle Research Institute_NIEUWEGEIN	other	pro	NL310	0	5	155	0	0	0	0					1.60944	5.04343	ACS Biomaker BV	AMSTERDAM	KWR Watercycle Research Institute	NIEUWEGEIN	0	0	0	0	0	1	0	0	0	0	0	0	0	0	0	0	0	NL329NL310	1	775	6.65286
ACS Biomaker BV_AMSTERDAM	medical	industry	NL329	Kalorama Fdn_BEEK UBBERGEN	medical	health	NL423	0	5	8	0	0	0	1				medical	1.60944	2.07944	ACS Biomaker BV	AMSTERDAM	Kalorama Fdn	BEEK UBBERGEN	0	0	0	0	0	0	0	0	0	0	1	0	0	0	0	0	1	NL329NL423	0	40	3.68888
ACS Biomaker BV_AMSTERDAM	medical	industry	NL329	Kalorama Fdn_NIJMEGEN	medical	health	NL226	0	5	1	0	0	0	1				medical	1.60944	0	ACS Biomaker BV	AMSTERDAM	Kalorama Fdn	NIJMEGEN	0	0	0	0	0	0	0	0	0	0	1	0	0	0	0	0	1	NL329NL226	0	5	1.60944
ACS Biomaker BV_AMSTERDAM	medical	industry	NL329	Kelp Marine Research_HOORN	engineering	industry	NL321	0	5	8	0	1	0	0		industry			1.60944	2.07944	ACS Biomaker BV	AMSTERDAM	Kelp Marine Research	HOORN	0	1	0	0	0	0	0	0	0	0	0	0	0	0	0	0	0	NL329NL321	1	40	3.68888
ACS Biomaker BV_AMSTERDAM	medical	industry	NL329	KenVak_HEERLEN	medical	health	NL423	0	5	6	0	0	0	1				medical	1.60944	1.79176	ACS Biomaker BV	AMSTERDAM	KenVak	HEERLEN	0	0	0	0	0	0	0	0	0	0	1	0	0	0	0	0	1	NL329NL423	0	30	3.4012
ACS Biomaker BV_AMSTERDAM	medical	industry	NL329	Kentalis_GRONINGEN	medical	health	NL113	0	5	1	0	0	0	1				medical	1.60944	0	ACS Biomaker BV	AMSTERDAM	Kentalis	GRONINGEN	0	0	0	0	0	0	0	0	0	0	1	0	0	0	0	0	1	NL329NL113	0	5	1.60944
ACS Biomaker BV_AMSTERDAM	medical	industry	NL329	Kentalis_ST MICHIELSGESTEL	medical	health	NL413	0	5	21	0	0	0	1				medical	1.60944	3.04452	ACS Biomaker BV	AMSTERDAM	Kentalis	ST MICHIELSGESTEL	0	0	0	0	0	0	0	0	0	0	1	0	0	0	0	0	1	NL329NL413	0	105	4.65396
ACS Biomaker BV_AMSTERDAM	medical	industry	NL329	Khondrion BV_NIJMEGEN	medical	industry	NL226	0	5	6	0	1	0	1		industry		medical	1.60944	1.79176	ACS Biomaker BV	AMSTERDAM	Khondrion BV	NIJMEGEN	0	1	0	0	0	0	0	0	0	0	0	0	0	0	0	0	1	NL329NL226	0	30	3.4012
ACS Biomaker BV_AMSTERDAM	medical	industry	NL329	Klimmendaal Rehabilitation Centre_ARNHEM	medical	health	NL226	0	5	10	0	0	0	1				medical	1.60944	2.30259	ACS Biomaker BV	AMSTERDAM	Klimmendaal Rehabilitation Centre	ARNHEM	0	0	0	0	0	0	0	0	0	0	1	0	0	0	0	0	1	NL329NL226	0	50	3.91202
ACS Biomaker BV_AMSTERDAM	medical	industry	NL329	Kuros BioSci BV_BILTHOVEN	medical	industry	NL310	0	5	2	0	1	0	1		industry		medical	1.60944	0.693147	ACS Biomaker BV	AMSTERDAM	Kuros BioSci BV	BILTHOVEN	0	1	0	0	0	0	0	0	0	0	0	0	0	0	0	0	1	NL329NL310	1	10	2.30259
ACS Biomaker BV_AMSTERDAM	medical	industry	NL329	LM Wind Power R&D_HEERHUGOWAARD	engineering	industry	NL328	0	5	2	0	1	0	0		industry			1.60944	0.693147	ACS Biomaker BV	AMSTERDAM	LM Wind Power R&D	HEERHUGOWAARD	0	1	0	0	0	0	0	0	0	0	0	0	0	0	0	0	0	NL329NL328	1	10	2.30259
ACS Biomaker BV_AMSTERDAM	medical	industry	NL329	LRCB Dutch Expert Ctr Screening_NIJMEGEN	medical	health	NL226	0	5	31	0	0	0	1				medical	1.60944	3.43399	ACS Biomaker BV	AMSTERDAM	LRCB Dutch Expert Ctr Screening	NIJMEGEN	0	0	0	0	0	0	0	0	0	0	1	0	0	0	0	0	1	NL329NL226	0	155	5.04343
ACS Biomaker BV_AMSTERDAM	medical	industry	NL329	LUMICKS BV_AMSTERDAM	engineering	industry	NL329	0	5	8	1	1	0	0	NL329	industry			1.60944	2.07944	ACS Biomaker BV	AMSTERDAM	LUMICKS BV	AMSTERDAM	0	1	0	0	0	0	0	0	0	0	0	0	0	0	0	0	0	NL329NL329	0	40	3.68888
ACS Biomaker BV_AMSTERDAM	medical	industry	NL329	Langerhans Medical Research Group_OMMEN	medical	health	NL211	0	5	4	0	0	0	1				medical	1.60944	1.38629	ACS Biomaker BV	AMSTERDAM	Langerhans Medical Research Group	OMMEN	0	0	0	0	0	0	0	0	0	0	1	0	0	0	0	0	1	NL329NL211	0	20	2.99573
ACS Biomaker BV_AMSTERDAM	medical	industry	NL329	Langerhans Medical Research Group_ZWOLLE	medical	health	NL211	0	5	19	0	0	0	1				medical	1.60944	2.94444	ACS Biomaker BV	AMSTERDAM	Langerhans Medical Research Group	ZWOLLE	0	0	0	0	0	0	0	0	0	0	1	0	0	0	0	0	1	NL329NL211	0	95	4.55388
ACS Biomaker BV_AMSTERDAM	medical	industry	NL329	Laurentius Hospital_ROERMOND	medical	health	NL422	0	5	36	0	0	0	1				medical	1.60944	3.58352	ACS Biomaker BV	AMSTERDAM	Laurentius Hospital	ROERMOND	0	0	0	0	0	0	0	0	0	0	1	0	0	0	0	0	1	NL329NL422	0	180	5.19296
ACS Biomaker BV_AMSTERDAM	medical	industry	NL329	Leavo BV_DELFT	engineering	industry	NL333	0	5	3	0	1	0	0		industry			1.60944	1.09861	ACS Biomaker BV	AMSTERDAM	Leavo BV	DELFT	0	1	0	0	0	0	0	0	0	0	0	0	0	0	0	0	0	NL329NL333	0	15	2.70805
ACS Biomaker BV_AMSTERDAM	medical	industry	NL329	Leiden University Medical Center_LEIDEN	medical	uni	NL337	0	5	856	0	0	0	1				medical	1.60944	6.75227	ACS Biomaker BV	AMSTERDAM	Leiden University Medical Center	LEIDEN	0	0	0	0	0	0	0	0	0	1	0	0	0	0	0	0	1	NL329NL337	1	4280	8.36171
ACS Biomaker BV_AMSTERDAM	medical	industry	NL329	Leiden University_LEIDEN	other	uni	NL337	0	5	12019	0	0	0	0					1.60944	9.39424	ACS Biomaker BV	AMSTERDAM	Leiden University	LEIDEN	0	0	0	0	0	0	0	0	0	1	0	0	0	0	0	0	0	NL329NL337	1	60095	11.0037
ACS Biomaker BV_AMSTERDAM	medical	industry	NL329	Leiden University_THE HAGUE	other	uni	NL332	0	5	36	0	0	0	0					1.60944	3.58352	ACS Biomaker BV	AMSTERDAM	Leiden University	THE HAGUE	0	0	0	0	0	0	0	0	0	1	0	0	0	0	0	0	0	NL329NL332	0	180	5.19296
ACS Biomaker BV_AMSTERDAM	medical	industry	NL329	Leijpark Rehabilitation Center_TILBURG	medical	health	NL412	0	5	3	0	0	0	1				medical	1.60944	1.09861	ACS Biomaker BV	AMSTERDAM	Leijpark Rehabilitation Center	TILBURG	0	0	0	0	0	0	0	0	0	0	1	0	0	0	0	0	1	NL329NL412	0	15	2.70805
ACS Biomaker BV_AMSTERDAM	medical	industry	NL329	Lentis_GRONINGEN	medical	health	NL113	0	5	42	0	0	0	1				medical	1.60944	3.73767	ACS Biomaker BV	AMSTERDAM	Lentis	GRONINGEN	0	0	0	0	0	0	0	0	0	0	1	0	0	0	0	0	1	NL329NL113	0	210	5.34711
ACS Biomaker BV_AMSTERDAM	medical	industry	NL329	Lentis_ZUIDLAREN	medical	health	NL131	0	5	6	0	0	0	1				medical	1.60944	1.79176	ACS Biomaker BV	AMSTERDAM	Lentis	ZUIDLAREN	0	0	0	0	0	0	0	0	0	0	1	0	0	0	0	0	1	NL329NL131	0	30	3.4012
ACS Biomaker BV_AMSTERDAM	medical	industry	NL329	Leo Kannerhuis Center for Autism_AMSTERDAM	medical	health	NL329	0	5	5	1	0	0	1	NL329			medical	1.60944	1.60944	ACS Biomaker BV	AMSTERDAM	Leo Kannerhuis Center for Autism	AMSTERDAM	0	0	0	0	0	0	0	0	0	0	1	0	0	0	0	0	1	NL329NL329	0	25	3.21888
ACS Biomaker BV_AMSTERDAM	medical	industry	NL329	Leo Kannerhuis Center for Autism_DOORWERTH	medical	health	NL226	0	5	9	0	0	0	1				medical	1.60944	2.19722	ACS Biomaker BV	AMSTERDAM	Leo Kannerhuis Center for Autism	DOORWERTH	0	0	0	0	0	0	0	0	0	0	1	0	0	0	0	0	1	NL329NL226	0	45	3.80666
ACS Biomaker BV_AMSTERDAM	medical	industry	NL329	Lettinga Associates Foundation LeAF_WAGENINGEN	medical	health	NL221	0	5	2	0	0	0	1				medical	1.60944	0.693147	ACS Biomaker BV	AMSTERDAM	Lettinga Associates Foundation LeAF	WAGENINGEN	0	0	0	0	0	0	0	0	0	0	1	0	0	0	0	0	1	NL329NL221	0	10	2.30259
ACS Biomaker BV_AMSTERDAM	medical	industry	NL329	Libra Rehabilitation_EINDHOVEN	medical	health	NL414	0	5	15	0	0	0	1				medical	1.60944	2.70805	ACS Biomaker BV	AMSTERDAM	Libra Rehabilitation	EINDHOVEN	0	0	0	0	0	0	0	0	0	0	1	0	0	0	0	0	1	NL329NL414	0	75	4.31749
ACS Biomaker BV_AMSTERDAM	medical	industry	NL329	Libra Rehabilitation_TILBURG	medical	health	NL412	0	5	4	0	0	0	1				medical	1.60944	1.38629	ACS Biomaker BV	AMSTERDAM	Libra Rehabilitation	TILBURG	0	0	0	0	0	0	0	0	0	0	1	0	0	0	0	0	1	NL329NL412	0	20	2.99573
ACS Biomaker BV_AMSTERDAM	medical	industry	NL329	Limburg Brain Injury Ctr_MAASTRICHT	medical	health	NL423	0	5	7	0	0	0	1				medical	1.60944	1.94591	ACS Biomaker BV	AMSTERDAM	Limburg Brain Injury Ctr	MAASTRICHT	0	0	0	0	0	0	0	0	0	0	1	0	0	0	0	0	1	NL329NL423	0	35	3.55535
ACS Biomaker BV_AMSTERDAM	medical	industry	NL329	Louis Bolk Institute_BUNNIK	other	pro	NL310	0	5	18	0	0	0	0					1.60944	2.89037	ACS Biomaker BV	AMSTERDAM	Louis Bolk Institute	BUNNIK	0	0	0	0	0	1	0	0	0	0	0	0	0	0	0	0	0	NL329NL310	1	90	4.49981
ACS Biomaker BV_AMSTERDAM	medical	industry	NL329	Louis Bolk Institute_DRIEBERGEN	other	pro	NL310	0	5	20	0	0	0	0					1.60944	2.99573	ACS Biomaker BV	AMSTERDAM	Louis Bolk Institute	DRIEBERGEN	0	0	0	0	0	1	0	0	0	0	0	0	0	0	0	0	0	NL329NL310	1	100	4.60517
ACS Biomaker BV_AMSTERDAM	medical	industry	NL329	Lygature_LEIDEN	medical	health	NL337	0	5	1	0	0	0	1				medical	1.60944	0	ACS Biomaker BV	AMSTERDAM	Lygature	LEIDEN	0	0	0	0	0	0	0	0	0	0	1	0	0	0	0	0	1	NL329NL337	1	5	1.60944
ACS Biomaker BV_AMSTERDAM	medical	industry	NL329	Lygature_UTRECHT	medical	health	NL310	0	5	11	0	0	0	1				medical	1.60944	2.3979	ACS Biomaker BV	AMSTERDAM	Lygature	UTRECHT	0	0	0	0	0	0	0	0	0	0	1	0	0	0	0	0	1	NL329NL310	1	55	4.00733
ACS Biomaker BV_AMSTERDAM	medical	industry	NL329	MCCC_MAASTRICHT	other	industry	NL423	0	5	1	0	1	0	0		industry			1.60944	0	ACS Biomaker BV	AMSTERDAM	MCCC	MAASTRICHT	0	1	0	0	0	0	0	0	0	0	0	0	0	0	0	0	0	NL329NL423	0	5	1.60944
ACS Biomaker BV_AMSTERDAM	medical	industry	NL329	MCROBERTS BV_THE HAGUE	medical	industry	NL332	0	5	15	0	1	0	1		industry		medical	1.60944	2.70805	ACS Biomaker BV	AMSTERDAM	MCROBERTS BV	THE HAGUE	0	1	0	0	0	0	0	0	0	0	0	0	0	0	0	0	1	NL329NL332	0	75	4.31749
ACS Biomaker BV_AMSTERDAM	medical	industry	NL329	MEDIS BV_LEIDEN	medical	industry	NL337	0	5	16	0	1	0	1		industry		medical	1.60944	2.77259	ACS Biomaker BV	AMSTERDAM	MEDIS BV	LEIDEN	0	1	0	0	0	0	0	0	0	0	0	0	0	0	0	0	1	NL329NL337	1	80	4.38203
ACS Biomaker BV_AMSTERDAM	medical	industry	NL329	MSD_OSS	medical	industry	NL413	0	5	19	0	1	0	1		industry		medical	1.60944	2.94444	ACS Biomaker BV	AMSTERDAM	MSD	OSS	0	1	0	0	0	0	0	0	0	0	0	0	0	0	0	0	1	NL329NL413	0	95	4.55388
ACS Biomaker BV_AMSTERDAM	medical	industry	NL329	Maasstad Ziekenhuis_ROTTERDAM	medical	health	NL33C	0	5	321	0	0	0	1				medical	1.60944	5.77144	ACS Biomaker BV	AMSTERDAM	Maasstad Ziekenhuis	ROTTERDAM	0	0	0	0	0	0	0	0	0	0	1	0	0	0	0	0	1	NL329NL33C	0	1605	7.38088
ACS Biomaker BV_AMSTERDAM	medical	industry	NL329	Maastricht University Medical Centre_HEEZE	medical	uni	NL414	0	5	145	0	0	0	1				medical	1.60944	4.97673	ACS Biomaker BV	AMSTERDAM	Maastricht University Medical Centre	HEEZE	0	0	0	0	0	0	0	0	0	1	0	0	0	0	0	0	1	NL329NL414	0	725	6.58617
ACS Biomaker BV_AMSTERDAM	medical	industry	NL329	Maastricht University Medical Centre_MAASTRICHT	medical	uni	NL423	0	5	1077	0	0	0	1				medical	1.60944	6.98193	ACS Biomaker BV	AMSTERDAM	Maastricht University Medical Centre	MAASTRICHT	0	0	0	0	0	0	0	0	0	1	0	0	0	0	0	0	1	NL329NL423	0	5385	8.59137
ACS Biomaker BV_AMSTERDAM	medical	industry	NL329	Maastricht University_MAASTRICHT	other	uni	NL423	0	5	7911	0	0	0	0					1.60944	8.97601	ACS Biomaker BV	AMSTERDAM	Maastricht University	MAASTRICHT	0	0	0	0	0	0	0	0	0	1	0	0	0	0	0	0	0	NL329NL423	0	39555	10.5854
ACS Biomaker BV_AMSTERDAM	medical	industry	NL329	Maastro Clinic_MAASTRICHT	medical	health	NL423	0	5	118	0	0	0	1				medical	1.60944	4.77068	ACS Biomaker BV	AMSTERDAM	Maastro Clinic	MAASTRICHT	0	0	0	0	0	0	0	0	0	0	1	0	0	0	0	0	1	NL329NL423	0	590	6.38012
ACS Biomaker BV_AMSTERDAM	medical	industry	NL329	Maasziekenhuis Pantein_BOXMEER	medical	health	NL413	0	5	3	0	0	0	1				medical	1.60944	1.09861	ACS Biomaker BV	AMSTERDAM	Maasziekenhuis Pantein	BOXMEER	0	0	0	0	0	0	0	0	0	0	1	0	0	0	0	0	1	NL329NL413	0	15	2.70805
ACS Biomaker BV_AMSTERDAM	medical	industry	NL329	Marente_LEIDEN	medical	health	NL337	0	5	1	0	0	0	1				medical	1.60944	0	ACS Biomaker BV	AMSTERDAM	Marente	LEIDEN	0	0	0	0	0	0	0	0	0	0	1	0	0	0	0	0	1	NL329NL337	1	5	1.60944
ACS Biomaker BV_AMSTERDAM	medical	industry	NL329	Marente_OEGSTGEEST	medical	health	NL337	0	5	1	0	0	0	1				medical	1.60944	0	ACS Biomaker BV	AMSTERDAM	Marente	OEGSTGEEST	0	0	0	0	0	0	0	0	0	0	1	0	0	0	0	0	1	NL329NL337	1	5	1.60944
ACS Biomaker BV_AMSTERDAM	medical	industry	NL329	Mariahoeve_THE HAGUE	medical	health	NL332	0	5	5	0	0	0	1				medical	1.60944	1.60944	ACS Biomaker BV	AMSTERDAM	Mariahoeve	THE HAGUE	0	0	0	0	0	0	0	0	0	0	1	0	0	0	0	0	1	NL329NL332	0	25	3.21888
ACS Biomaker BV_AMSTERDAM	medical	industry	NL329	Martini Hospital_GRONINGEN	medical	health	NL113	0	5	179	0	0	0	1				medical	1.60944	5.18739	ACS Biomaker BV	AMSTERDAM	Martini Hospital	GRONINGEN	0	0	0	0	0	0	0	0	0	0	1	0	0	0	0	0	1	NL329NL113	0	895	6.79682
ACS Biomaker BV_AMSTERDAM	medical	industry	NL329	Matchis Foundation_LEIDEN	medical	health	NL337	0	5	4	0	0	0	1				medical	1.60944	1.38629	ACS Biomaker BV	AMSTERDAM	Matchis Foundation	LEIDEN	0	0	0	0	0	0	0	0	0	0	1	0	0	0	0	0	1	NL329NL337	1	20	2.99573
ACS Biomaker BV_AMSTERDAM	medical	industry	NL329	Materiomics BV_MAASTRICHT	engineering	industry	NL423	0	5	1	0	1	0	0		industry			1.60944	0	ACS Biomaker BV	AMSTERDAM	Materiomics BV	MAASTRICHT	0	1	0	0	0	0	0	0	0	0	0	0	0	0	0	0	0	NL329NL423	0	5	1.60944
ACS Biomaker BV_AMSTERDAM	medical	industry	NL329	Max Planck Institute for Psycholinguistics_NIJMEGEN	other	pro	NL226	0	5	285	0	0	0	0					1.60944	5.65249	ACS Biomaker BV	AMSTERDAM	Max Planck Institute for Psycholinguistics	NIJMEGEN	0	0	0	0	0	1	0	0	0	0	0	0	0	0	0	0	0	NL329NL226	0	1425	7.26193
ACS Biomaker BV_AMSTERDAM	medical	industry	NL329	Meander Medical Centre_AMERSFOORT	medical	health	NL310	0	5	234	0	0	0	1				medical	1.60944	5.45532	ACS Biomaker BV	AMSTERDAM	Meander Medical Centre	AMERSFOORT	0	0	0	0	0	0	0	0	0	0	1	0	0	0	0	0	1	NL329NL310	1	1170	7.06476
ACS Biomaker BV_AMSTERDAM	medical	industry	NL329	Medical Center Haaglanden_LEIDEN	medical	health	NL337	0	5	5	0	0	0	1				medical	1.60944	1.60944	ACS Biomaker BV	AMSTERDAM	Medical Center Haaglanden	LEIDEN	0	0	0	0	0	0	0	0	0	0	1	0	0	0	0	0	1	NL329NL337	1	25	3.21888
ACS Biomaker BV_AMSTERDAM	medical	industry	NL329	Medical Center Haaglanden_THE HAGUE	medical	health	NL332	0	5	423	0	0	0	1				medical	1.60944	6.04737	ACS Biomaker BV	AMSTERDAM	Medical Center Haaglanden	THE HAGUE	0	0	0	0	0	0	0	0	0	0	1	0	0	0	0	0	1	NL329NL332	0	2115	7.65681
ACS Biomaker BV_AMSTERDAM	medical	industry	NL329	Medisch Centrum Leeuwaarden_LEEUWARDEN	medical	health	NL124	0	5	318	0	0	0	1				medical	1.60944	5.76205	ACS Biomaker BV	AMSTERDAM	Medisch Centrum Leeuwaarden	LEEUWARDEN	0	0	0	0	0	0	0	0	0	0	1	0	0	0	0	0	1	NL329NL124	0	1590	7.37149
ACS Biomaker BV_AMSTERDAM	medical	industry	NL329	Medisch Centrum Noord-Nederland_GRONINGEN	medical	health	NL113	0	5	2	0	0	0	1				medical	1.60944	0.693147	ACS Biomaker BV	AMSTERDAM	Medisch Centrum Noord-Nederland	GRONINGEN	0	0	0	0	0	0	0	0	0	0	1	0	0	0	0	0	1	NL329NL113	0	10	2.30259
ACS Biomaker BV_AMSTERDAM	medical	industry	NL329	Medisch Spectrum Twente_ENSCHEDE	medical	health	NL213	0	5	427	0	0	0	1				medical	1.60944	6.05678	ACS Biomaker BV	AMSTERDAM	Medisch Spectrum Twente	ENSCHEDE	0	0	0	0	0	0	0	0	0	0	1	0	0	0	0	0	1	NL329NL213	0	2135	7.66622
ACS Biomaker BV_AMSTERDAM	medical	industry	NL329	Melles Cornea Clinic_ROTTERDAM	medical	health	NL33C	0	5	37	0	0	0	1				medical	1.60944	3.61092	ACS Biomaker BV	AMSTERDAM	Melles Cornea Clinic	ROTTERDAM	0	0	0	0	0	0	0	0	0	0	1	0	0	0	0	0	1	NL329NL33C	0	185	5.22036
ACS Biomaker BV_AMSTERDAM	medical	industry	NL329	Micronit Microfluidics BV_ENSCHEDE	engineering	industry	NL213	0	5	5	0	1	0	0		industry			1.60944	1.60944	ACS Biomaker BV	AMSTERDAM	Micronit Microfluidics BV	ENSCHEDE	0	1	0	0	0	0	0	0	0	0	0	0	0	0	0	0	0	NL329NL213	0	25	3.21888
ACS Biomaker BV_AMSTERDAM	medical	industry	NL329	Military Hospital_UTRECHT	medical	health	NL310	0	5	21	0	0	0	1				medical	1.60944	3.04452	ACS Biomaker BV	AMSTERDAM	Military Hospital	UTRECHT	0	0	0	0	0	0	0	0	0	0	1	0	0	0	0	0	1	NL329NL310	1	105	4.65396
ACS Biomaker BV_AMSTERDAM	medical	industry	NL329	Mimetas BV_LEIDEN	engineering	industry	NL337	0	5	19	0	1	0	0		industry			1.60944	2.94444	ACS Biomaker BV	AMSTERDAM	Mimetas BV	LEIDEN	0	1	0	0	0	0	0	0	0	0	0	0	0	0	0	0	0	NL329NL337	1	95	4.55388
ACS Biomaker BV_AMSTERDAM	medical	industry	NL329	Ministry of Defence_DOORN	other	gov	NL310	0	5	1	0	0	0	0					1.60944	0	ACS Biomaker BV	AMSTERDAM	Ministry of Defence	DOORN	0	0	0	0	0	0	0	0	0	0	0	1	0	0	0	0	0	NL329NL310	1	5	1.60944
ACS Biomaker BV_AMSTERDAM	medical	industry	NL329	Ministry of Defence_LEIDEN	other	gov	NL337	0	5	2	0	0	0	0					1.60944	0.693147	ACS Biomaker BV	AMSTERDAM	Ministry of Defence	LEIDEN	0	0	0	0	0	0	0	0	0	0	0	1	0	0	0	0	0	NL329NL337	1	10	2.30259
ACS Biomaker BV_AMSTERDAM	medical	industry	NL329	Ministry of Defence_THE HAGUE	other	gov	NL332	0	5	7	0	0	0	0					1.60944	1.94591	ACS Biomaker BV	AMSTERDAM	Ministry of Defence	THE HAGUE	0	0	0	0	0	0	0	0	0	0	0	1	0	0	0	0	0	NL329NL332	0	35	3.55535
ACS Biomaker BV_AMSTERDAM	medical	industry	NL329	Ministry of Defence_UTRECHT	other	gov	NL310	0	5	29	0	0	0	0					1.60944	3.3673	ACS Biomaker BV	AMSTERDAM	Ministry of Defence	UTRECHT	0	0	0	0	0	0	0	0	0	0	0	1	0	0	0	0	0	NL329NL310	1	145	4.97673
ACS Biomaker BV_AMSTERDAM	medical	industry	NL329	Ministry of Health_THE HAGUE	medical	gov	NL332	0	5	7	0	0	0	1				medical	1.60944	1.94591	ACS Biomaker BV	AMSTERDAM	Ministry of Health	THE HAGUE	0	0	0	0	0	0	0	0	0	0	0	1	0	0	0	0	1	NL329NL332	0	35	3.55535
ACS Biomaker BV_AMSTERDAM	medical	industry	NL329	Ministry of Infrastructure & Water_AMSTERDAM	engineering	gov	NL329	0	5	1	1	0	0	0	NL329				1.60944	0	ACS Biomaker BV	AMSTERDAM	Ministry of Infrastructure & Water	AMSTERDAM	0	0	0	0	0	0	0	0	0	0	0	1	0	0	0	0	0	NL329NL329	0	5	1.60944
ACS Biomaker BV_AMSTERDAM	medical	industry	NL329	Ministry of Infrastructure & Water_UTRECHT	engineering	gov	NL310	0	5	5	0	0	0	0					1.60944	1.60944	ACS Biomaker BV	AMSTERDAM	Ministry of Infrastructure & Water	UTRECHT	0	0	0	0	0	0	0	0	0	0	0	1	0	0	0	0	0	NL329NL310	1	25	3.21888
ACS Biomaker BV_AMSTERDAM	medical	industry	NL329	Ministry of Security & Justice_AMSTERDAM	other	gov	NL329	0	5	1	1	0	0	0	NL329				1.60944	0	ACS Biomaker BV	AMSTERDAM	Ministry of Security & Justice	AMSTERDAM	0	0	0	0	0	0	0	0	0	0	0	1	0	0	0	0	0	NL329NL329	0	5	1.60944
ACS Biomaker BV_AMSTERDAM	medical	industry	NL329	Mondriaan Mental Health_HEERLEN	medical	health	NL423	0	5	18	0	0	0	1				medical	1.60944	2.89037	ACS Biomaker BV	AMSTERDAM	Mondriaan Mental Health	HEERLEN	0	0	0	0	0	0	0	0	0	0	1	0	0	0	0	0	1	NL329NL423	0	90	4.49981
ACS Biomaker BV_AMSTERDAM	medical	industry	NL329	Mondriaan Mental Health_MAASTRICHT	medical	health	NL423	0	5	6	0	0	0	1				medical	1.60944	1.79176	ACS Biomaker BV	AMSTERDAM	Mondriaan Mental Health	MAASTRICHT	0	0	0	0	0	0	0	0	0	0	1	0	0	0	0	0	1	NL329NL423	0	30	3.4012
ACS Biomaker BV_AMSTERDAM	medical	industry	NL329	Mutsaersstichting_VENLO	medical	health	NL421	0	5	4	0	0	0	1				medical	1.60944	1.38629	ACS Biomaker BV	AMSTERDAM	Mutsaersstichting	VENLO	0	0	0	0	0	0	0	0	0	0	1	0	0	0	0	0	1	NL329NL421	0	20	2.99573
ACS Biomaker BV_AMSTERDAM	medical	industry	NL329	Máxima Medical Center_EINDHOVEN	medical	health	NL414	0	5	75	0	0	0	1				medical	1.60944	4.31749	ACS Biomaker BV	AMSTERDAM	Máxima Medical Center	EINDHOVEN	0	0	0	0	0	0	0	0	0	0	1	0	0	0	0	0	1	NL329NL414	0	375	5.92693
ACS Biomaker BV_AMSTERDAM	medical	industry	NL329	Máxima Medical Center_VELDHOVEN	medical	health	NL414	0	5	270	0	0	0	1				medical	1.60944	5.59842	ACS Biomaker BV	AMSTERDAM	Máxima Medical Center	VELDHOVEN	0	0	0	0	0	0	0	0	0	0	1	0	0	0	0	0	1	NL329NL414	0	1350	7.20786
ACS Biomaker BV_AMSTERDAM	medical	industry	NL329	NIAS - Netherlands Institute for Advanced Study in the Humanities and Social Sciences NIAS_AMSTERDAM	other	pro	NL329	0	5	12	1	0	0	0	NL329				1.60944	2.48491	ACS Biomaker BV	AMSTERDAM	NIAS - Netherlands Institute for Advanced Study in the Humanities and Social Sciences NIAS	AMSTERDAM	0	0	0	0	0	1	0	0	0	0	0	0	0	0	0	0	0	NL329NL329	0	60	4.09434
ACS Biomaker BV_AMSTERDAM	medical	industry	NL329	NIAS - Netherlands Institute for Advanced Study in the Humanities and Social Sciences NIAS_WASSENAAR	other	pro	NL332	0	5	12	0	0	0	0					1.60944	2.48491	ACS Biomaker BV	AMSTERDAM	NIAS - Netherlands Institute for Advanced Study in the Humanities and Social Sciences NIAS	WASSENAAR	0	0	0	0	0	1	0	0	0	0	0	0	0	0	0	0	0	NL329NL332	0	60	4.09434
ACS Biomaker BV_AMSTERDAM	medical	industry	NL329	NIZO Food Research_EDE	engineering	industry	NL221	0	5	88	0	1	0	0		industry			1.60944	4.47734	ACS Biomaker BV	AMSTERDAM	NIZO Food Research	EDE	0	1	0	0	0	0	0	0	0	0	0	0	0	0	0	0	0	NL329NL221	0	440	6.08677
ACS Biomaker BV_AMSTERDAM	medical	industry	NL329	NIZO Food Research_WAGENINGEN	engineering	industry	NL221	0	5	1	0	1	0	0		industry			1.60944	0	ACS Biomaker BV	AMSTERDAM	NIZO Food Research	WAGENINGEN	0	1	0	0	0	0	0	0	0	0	0	0	0	0	0	0	0	NL329NL221	0	5	1.60944
ACS Biomaker BV_AMSTERDAM	medical	industry	NL329	NOC NSF_ARNHEM	other	culture	NL226	0	5	7	0	0	0	0					1.60944	1.94591	ACS Biomaker BV	AMSTERDAM	NOC NSF	ARNHEM	0	0	0	0	0	0	0	0	0	0	0	0	0	0	0	0	0	NL329NL226	0	35	3.55535
ACS Biomaker BV_AMSTERDAM	medical	industry	NL329	NSDSK_AMSTERDAM	medical	health	NL329	0	5	1	1	0	0	1	NL329			medical	1.60944	0	ACS Biomaker BV	AMSTERDAM	NSDSK	AMSTERDAM	0	0	0	0	0	0	0	0	0	0	1	0	0	0	0	0	1	NL329NL329	0	5	1.60944
ACS Biomaker BV_AMSTERDAM	medical	industry	NL329	Nat Balans Limes Divergens BV_NIJMEGEN	engineering	industry	NL226	0	5	1	0	1	0	0		industry			1.60944	0	ACS Biomaker BV	AMSTERDAM	Nat Balans Limes Divergens BV	NIJMEGEN	0	1	0	0	0	0	0	0	0	0	0	0	0	0	0	0	0	NL329NL226	0	5	1.60944
ACS Biomaker BV_AMSTERDAM	medical	industry	NL329	National Coordination Center Travelers Health Advice LCR_AMSTERDAM	medical	health	NL329	0	5	5	1	0	0	1	NL329			medical	1.60944	1.60944	ACS Biomaker BV	AMSTERDAM	National Coordination Center Travelers Health Advice LCR	AMSTERDAM	0	0	0	0	0	0	0	0	0	0	1	0	0	0	0	0	1	NL329NL329	0	25	3.21888
ACS Biomaker BV_AMSTERDAM	medical	industry	NL329	National Genome Initiative_LEIDEN	medical	health	NL337	0	5	3	0	0	0	1				medical	1.60944	1.09861	ACS Biomaker BV	AMSTERDAM	National Genome Initiative	LEIDEN	0	0	0	0	0	0	0	0	0	0	1	0	0	0	0	0	1	NL329NL337	1	15	2.70805
ACS Biomaker BV_AMSTERDAM	medical	industry	NL329	National Health Care Institute_DIEMEN	medical	health	NL329	0	5	45	1	0	0	1	NL329			medical	1.60944	3.80666	ACS Biomaker BV	AMSTERDAM	National Health Care Institute	DIEMEN	0	0	0	0	0	0	0	0	0	0	1	0	0	0	0	0	1	NL329NL329	0	225	5.4161
ACS Biomaker BV_AMSTERDAM	medical	industry	NL329	National Institute for Subatomic Physics (NIKHEF)_AMSTERDAM	other	pro	NL329	0	5	720	1	0	0	0	NL329				1.60944	6.57925	ACS Biomaker BV	AMSTERDAM	National Institute for Subatomic Physics (NIKHEF)	AMSTERDAM	0	0	0	0	0	1	0	0	0	0	0	0	0	0	0	0	0	NL329NL329	0	3600	8.18869
ACS Biomaker BV_AMSTERDAM	medical	industry	NL329	National Institute of Public Health & Environment_BILTHOVEN	medical	pro	NL310	0	5	1390	0	0	0	1				medical	1.60944	7.23706	ACS Biomaker BV	AMSTERDAM	National Institute of Public Health & Environment	BILTHOVEN	0	0	0	0	0	1	0	0	0	0	0	0	0	0	0	0	1	NL329NL310	1	6950	8.8465
ACS Biomaker BV_AMSTERDAM	medical	industry	NL329	National Intensive Care Evaluation Foundation NICE_AMSTERDAM	medical	health	NL329	0	5	11	1	0	0	1	NL329			medical	1.60944	2.3979	ACS Biomaker BV	AMSTERDAM	National Intensive Care Evaluation Foundation NICE	AMSTERDAM	0	0	0	0	0	0	0	0	0	0	1	0	0	0	0	0	1	NL329NL329	0	55	4.00733
ACS Biomaker BV_AMSTERDAM	medical	industry	NL329	National Knowledge & Advisory Center for Migrants_UTRECHT	other	pro	NL310	0	5	2	0	0	0	0					1.60944	0.693147	ACS Biomaker BV	AMSTERDAM	National Knowledge & Advisory Center for Migrants	UTRECHT	0	0	0	0	0	1	0	0	0	0	0	0	0	0	0	0	0	NL329NL310	1	10	2.30259
ACS Biomaker BV_AMSTERDAM	medical	industry	NL329	Natural History Museum Maastricht_MAASTRICHT	other	culture	NL423	0	5	27	0	0	0	0					1.60944	3.29584	ACS Biomaker BV	AMSTERDAM	Natural History Museum Maastricht	MAASTRICHT	0	0	0	0	0	0	0	0	0	0	0	0	0	0	0	0	0	NL329NL423	0	135	4.90527
ACS Biomaker BV_AMSTERDAM	medical	industry	NL329	Naturalis - Netherlands Centre for Biodiversity_LEIDEN	other	pro	NL337	0	5	676	0	0	0	0					1.60944	6.51619	ACS Biomaker BV	AMSTERDAM	Naturalis - Netherlands Centre for Biodiversity	LEIDEN	0	0	0	0	0	1	0	0	0	0	0	0	0	0	0	0	0	NL329NL337	1	3380	8.12563
ACS Biomaker BV_AMSTERDAM	medical	industry	NL329	Netherlands Bureau of Economic Policy Analysis CPB_THE HAGUE	other	pro	NL332	0	5	39	0	0	0	0					1.60944	3.66356	ACS Biomaker BV	AMSTERDAM	Netherlands Bureau of Economic Policy Analysis CPB	THE HAGUE	0	0	0	0	0	1	0	0	0	0	0	0	0	0	0	0	0	NL329NL332	0	195	5.273
ACS Biomaker BV_AMSTERDAM	medical	industry	NL329	Netherlands Cancer Institute - Antoni van Leeuwenhoek Hospital_AMSTERDAM	medical	health	NL329	0	5	2334	1	0	0	1	NL329			medical	1.60944	7.75534	ACS Biomaker BV	AMSTERDAM	Netherlands Cancer Institute - Antoni van Leeuwenhoek Hospital	AMSTERDAM	0	0	0	0	0	0	0	0	0	0	1	0	0	0	0	0	1	NL329NL329	0	11670	9.36478
ACS Biomaker BV_AMSTERDAM	medical	industry	NL329	Netherlands Center Expertise Exotic Species_NIJMEGEN	medical	health	NL226	0	5	15	0	0	0	1				medical	1.60944	2.70805	ACS Biomaker BV	AMSTERDAM	Netherlands Center Expertise Exotic Species	NIJMEGEN	0	0	0	0	0	0	0	0	0	0	1	0	0	0	0	0	1	NL329NL226	0	75	4.31749
ACS Biomaker BV_AMSTERDAM	medical	industry	NL329	Netherlands Comprehensive Cancer Organisation (IKNL)_AMSTERDAM	medical	health	NL329	0	5	6	1	0	0	1	NL329			medical	1.60944	1.79176	ACS Biomaker BV	AMSTERDAM	Netherlands Comprehensive Cancer Organisation (IKNL)	AMSTERDAM	0	0	0	0	0	0	0	0	0	0	1	0	0	0	0	0	1	NL329NL329	0	30	3.4012
ACS Biomaker BV_AMSTERDAM	medical	industry	NL329	Netherlands Comprehensive Cancer Organisation (IKNL)_EINDHOVEN	medical	health	NL414	0	5	74	0	0	0	1				medical	1.60944	4.30407	ACS Biomaker BV	AMSTERDAM	Netherlands Comprehensive Cancer Organisation (IKNL)	EINDHOVEN	0	0	0	0	0	0	0	0	0	0	1	0	0	0	0	0	1	NL329NL414	0	370	5.9135
ACS Biomaker BV_AMSTERDAM	medical	industry	NL329	Netherlands Comprehensive Cancer Organisation (IKNL)_ENSCHEDE	medical	health	NL213	0	5	2	0	0	0	1				medical	1.60944	0.693147	ACS Biomaker BV	AMSTERDAM	Netherlands Comprehensive Cancer Organisation (IKNL)	ENSCHEDE	0	0	0	0	0	0	0	0	0	0	1	0	0	0	0	0	1	NL329NL213	0	10	2.30259
ACS Biomaker BV_AMSTERDAM	medical	industry	NL329	Netherlands Comprehensive Cancer Organisation (IKNL)_GRONINGEN	medical	health	NL113	0	5	3	0	0	0	1				medical	1.60944	1.09861	ACS Biomaker BV	AMSTERDAM	Netherlands Comprehensive Cancer Organisation (IKNL)	GRONINGEN	0	0	0	0	0	0	0	0	0	0	1	0	0	0	0	0	1	NL329NL113	0	15	2.70805
ACS Biomaker BV_AMSTERDAM	medical	industry	NL329	Netherlands Comprehensive Cancer Organisation (IKNL)_NIJMEGEN	medical	health	NL226	0	5	5	0	0	0	1				medical	1.60944	1.60944	ACS Biomaker BV	AMSTERDAM	Netherlands Comprehensive Cancer Organisation (IKNL)	NIJMEGEN	0	0	0	0	0	0	0	0	0	0	1	0	0	0	0	0	1	NL329NL226	0	25	3.21888
ACS Biomaker BV_AMSTERDAM	medical	industry	NL329	Netherlands Comprehensive Cancer Organisation (IKNL)_ROTTERDAM	medical	health	NL33C	0	5	6	0	0	0	1				medical	1.60944	1.79176	ACS Biomaker BV	AMSTERDAM	Netherlands Comprehensive Cancer Organisation (IKNL)	ROTTERDAM	0	0	0	0	0	0	0	0	0	0	1	0	0	0	0	0	1	NL329NL33C	0	30	3.4012
ACS Biomaker BV_AMSTERDAM	medical	industry	NL329	Netherlands Comprehensive Cancer Organisation (IKNL)_TILBURG	medical	health	NL412	0	5	1	0	0	0	1				medical	1.60944	0	ACS Biomaker BV	AMSTERDAM	Netherlands Comprehensive Cancer Organisation (IKNL)	TILBURG	0	0	0	0	0	0	0	0	0	0	1	0	0	0	0	0	1	NL329NL412	0	5	1.60944
ACS Biomaker BV_AMSTERDAM	medical	industry	NL329	Netherlands Comprehensive Cancer Organisation (IKNL)_UTRECHT	medical	health	NL310	0	5	386	0	0	0	1				medical	1.60944	5.95584	ACS Biomaker BV	AMSTERDAM	Netherlands Comprehensive Cancer Organisation (IKNL)	UTRECHT	0	0	0	0	0	0	0	0	0	0	1	0	0	0	0	0	1	NL329NL310	1	1930	7.56528
ACS Biomaker BV_AMSTERDAM	medical	industry	NL329	Netherlands Defence Academy_DEN HELDER	other	uni	NL321	0	5	12	0	0	0	0					1.60944	2.48491	ACS Biomaker BV	AMSTERDAM	Netherlands Defence Academy	DEN HELDER	0	0	0	0	0	0	0	0	0	1	0	0	0	0	0	0	0	NL329NL321	1	60	4.09434
ACS Biomaker BV_AMSTERDAM	medical	industry	NL329	Netherlands E-Science Center_AMSTERDAM	engineering	pro	NL329	0	5	40	1	0	0	0	NL329				1.60944	3.68888	ACS Biomaker BV	AMSTERDAM	Netherlands E-Science Center	AMSTERDAM	0	0	0	0	0	1	0	0	0	0	0	0	0	0	0	0	0	NL329NL329	0	200	5.29832
ACS Biomaker BV_AMSTERDAM	medical	industry	NL329	Netherlands Environmental Assessment Agency PBL_BILTHOVEN	other	pro	NL310	0	5	68	0	0	0	0					1.60944	4.21951	ACS Biomaker BV	AMSTERDAM	Netherlands Environmental Assessment Agency PBL	BILTHOVEN	0	0	0	0	0	1	0	0	0	0	0	0	0	0	0	0	0	NL329NL310	1	340	5.82895
ACS Biomaker BV_AMSTERDAM	medical	industry	NL329	Netherlands Environmental Assessment Agency PBL_THE HAGUE	other	pro	NL332	0	5	97	0	0	0	0					1.60944	4.57471	ACS Biomaker BV	AMSTERDAM	Netherlands Environmental Assessment Agency PBL	THE HAGUE	0	0	0	0	0	1	0	0	0	0	0	0	0	0	0	0	0	NL329NL332	0	485	6.18415
ACS Biomaker BV_AMSTERDAM	medical	industry	NL329	Netherlands Food & Consumer Products Safety Authority NVWA_UTRECHT	other	gov	NL310	0	5	39	0	0	0	0					1.60944	3.66356	ACS Biomaker BV	AMSTERDAM	Netherlands Food & Consumer Products Safety Authority NVWA	UTRECHT	0	0	0	0	0	0	0	0	0	0	0	1	0	0	0	0	0	NL329NL310	1	195	5.273
ACS Biomaker BV_AMSTERDAM	medical	industry	NL329	Netherlands Forensic Institute_THE HAGUE	other	pro	NL332	0	5	127	0	0	0	0					1.60944	4.84419	ACS Biomaker BV	AMSTERDAM	Netherlands Forensic Institute	THE HAGUE	0	0	0	0	0	1	0	0	0	0	0	0	0	0	0	0	0	NL329NL332	0	635	6.45363
ACS Biomaker BV_AMSTERDAM	medical	industry	NL329	Netherlands Foundation for the Detection of Hereditary Tumors_LEIDEN	medical	health	NL337	0	5	8	0	0	0	1				medical	1.60944	2.07944	ACS Biomaker BV	AMSTERDAM	Netherlands Foundation for the Detection of Hereditary Tumors	LEIDEN	0	0	0	0	0	0	0	0	0	0	1	0	0	0	0	0	1	NL329NL337	1	40	3.68888
ACS Biomaker BV_AMSTERDAM	medical	industry	NL329	Netherlands Heart Institute (ICIN)_AMSTERDAM	medical	health	NL329	0	5	16	1	0	0	1	NL329			medical	1.60944	2.77259	ACS Biomaker BV	AMSTERDAM	Netherlands Heart Institute (ICIN)	AMSTERDAM	0	0	0	0	0	0	0	0	0	0	1	0	0	0	0	0	1	NL329NL329	0	80	4.38203
ACS Biomaker BV_AMSTERDAM	medical	industry	NL329	Netherlands Heart Institute (ICIN)_UTRECHT	medical	health	NL310	0	5	264	0	0	0	1				medical	1.60944	5.57595	ACS Biomaker BV	AMSTERDAM	Netherlands Heart Institute (ICIN)	UTRECHT	0	0	0	0	0	0	0	0	0	0	1	0	0	0	0	0	1	NL329NL310	1	1320	7.18539
ACS Biomaker BV_AMSTERDAM	medical	industry	NL329	Netherlands Institute for Health Services Research_AMSTERDAM	medical	health	NL329	0	5	54	1	0	0	1	NL329			medical	1.60944	3.98898	ACS Biomaker BV	AMSTERDAM	Netherlands Institute for Health Services Research	AMSTERDAM	0	0	0	0	0	0	0	0	0	0	1	0	0	0	0	0	1	NL329NL329	0	270	5.59842
ACS Biomaker BV_AMSTERDAM	medical	industry	NL329	Netherlands Institute for Health Services Research_UTRECHT	medical	health	NL310	0	5	379	0	0	0	1				medical	1.60944	5.93754	ACS Biomaker BV	AMSTERDAM	Netherlands Institute for Health Services Research	UTRECHT	0	0	0	0	0	0	0	0	0	0	1	0	0	0	0	0	1	NL329NL310	1	1895	7.54697
ACS Biomaker BV_AMSTERDAM	medical	industry	NL329	Netherlands Institute for Neuroscience (NIN)_AMSTERDAM	medical	pro	NL329	0	5	233	1	0	0	1	NL329			medical	1.60944	5.45104	ACS Biomaker BV	AMSTERDAM	Netherlands Institute for Neuroscience (NIN)	AMSTERDAM	0	0	0	0	0	1	0	0	0	0	0	0	0	0	0	0	1	NL329NL329	0	1165	7.06048
ACS Biomaker BV_AMSTERDAM	medical	industry	NL329	Netherlands Institute for Social Research SCP_THE HAGUE	other	pro	NL332	0	5	24	0	0	0	0					1.60944	3.17805	ACS Biomaker BV	AMSTERDAM	Netherlands Institute for Social Research SCP	THE HAGUE	0	0	0	0	0	1	0	0	0	0	0	0	0	0	0	0	0	NL329NL332	0	120	4.78749
ACS Biomaker BV_AMSTERDAM	medical	industry	NL329	Netherlands Institute for the Study of Crime & Law Enforcement (NSCR)_AMSTERDAM	other	pro	NL329	0	5	89	1	0	0	0	NL329				1.60944	4.48864	ACS Biomaker BV	AMSTERDAM	Netherlands Institute for the Study of Crime & Law Enforcement (NSCR)	AMSTERDAM	0	0	0	0	0	1	0	0	0	0	0	0	0	0	0	0	0	NL329NL329	0	445	6.09807
ACS Biomaker BV_AMSTERDAM	medical	industry	NL329	Netherlands Institute of Ecology (NIOO-KNAW)_WAGENINGEN	other	pro	NL221	0	5	466	0	0	0	0					1.60944	6.14419	ACS Biomaker BV	AMSTERDAM	Netherlands Institute of Ecology (NIOO-KNAW)	WAGENINGEN	0	0	0	0	0	1	0	0	0	0	0	0	0	0	0	0	0	NL329NL221	0	2330	7.75362
ACS Biomaker BV_AMSTERDAM	medical	industry	NL329	Netherlands Institute of Radio Astronomy (ASTRON)_DWINGELOO	other	pro	NL133	0	5	395	0	0	0	0					1.60944	5.97889	ACS Biomaker BV	AMSTERDAM	Netherlands Institute of Radio Astronomy (ASTRON)	DWINGELOO	0	0	0	0	0	1	0	0	0	0	0	0	0	0	0	0	0	NL329NL133	0	1975	7.58832
ACS Biomaker BV_AMSTERDAM	medical	industry	NL329	Netherlands Institute of Radio Astronomy (ASTRON)_GRONINGEN	other	pro	NL113	0	5	11	0	0	0	0					1.60944	2.3979	ACS Biomaker BV	AMSTERDAM	Netherlands Institute of Radio Astronomy (ASTRON)	GRONINGEN	0	0	0	0	0	1	0	0	0	0	0	0	0	0	0	0	0	NL329NL113	0	55	4.00733
ACS Biomaker BV_AMSTERDAM	medical	industry	NL329	Netherlands Organisation for Applied Scientific Research (TNO)_AMSTERDAM	engineering	pro	NL329	0	5	27	1	0	0	0	NL329				1.60944	3.29584	ACS Biomaker BV	AMSTERDAM	Netherlands Organisation for Applied Scientific Research (TNO)	AMSTERDAM	0	0	0	0	0	1	0	0	0	0	0	0	0	0	0	0	0	NL329NL329	0	135	4.90527
ACS Biomaker BV_AMSTERDAM	medical	industry	NL329	Netherlands Organisation for Applied Scientific Research (TNO)_DELFT	engineering	pro	NL333	0	5	142	0	0	0	0					1.60944	4.95583	ACS Biomaker BV	AMSTERDAM	Netherlands Organisation for Applied Scientific Research (TNO)	DELFT	0	0	0	0	0	1	0	0	0	0	0	0	0	0	0	0	0	NL329NL333	0	710	6.56527
ACS Biomaker BV_AMSTERDAM	medical	industry	NL329	Netherlands Organisation for Applied Scientific Research (TNO)_EINDHOVEN	engineering	pro	NL414	0	5	139	0	0	0	0					1.60944	4.93447	ACS Biomaker BV	AMSTERDAM	Netherlands Organisation for Applied Scientific Research (TNO)	EINDHOVEN	0	0	0	0	0	1	0	0	0	0	0	0	0	0	0	0	0	NL329NL414	0	695	6.54391
ACS Biomaker BV_AMSTERDAM	medical	industry	NL329	Netherlands Organisation for Applied Scientific Research (TNO)_HELMOND	engineering	pro	NL414	0	5	7	0	0	0	0					1.60944	1.94591	ACS Biomaker BV	AMSTERDAM	Netherlands Organisation for Applied Scientific Research (TNO)	HELMOND	0	0	0	0	0	1	0	0	0	0	0	0	0	0	0	0	0	NL329NL414	0	35	3.55535
ACS Biomaker BV_AMSTERDAM	medical	industry	NL329	Netherlands Organisation for Applied Scientific Research (TNO)_HOOFDDORP	engineering	pro	NL329	0	5	5	1	0	0	0	NL329				1.60944	1.60944	ACS Biomaker BV	AMSTERDAM	Netherlands Organisation for Applied Scientific Research (TNO)	HOOFDDORP	0	0	0	0	0	1	0	0	0	0	0	0	0	0	0	0	0	NL329NL329	0	25	3.21888
ACS Biomaker BV_AMSTERDAM	medical	industry	NL329	Netherlands Organisation for Applied Scientific Research (TNO)_LEIDEN	engineering	pro	NL337	0	5	233	0	0	0	0					1.60944	5.45104	ACS Biomaker BV	AMSTERDAM	Netherlands Organisation for Applied Scientific Research (TNO)	LEIDEN	0	0	0	0	0	1	0	0	0	0	0	0	0	0	0	0	0	NL329NL337	1	1165	7.06048
ACS Biomaker BV_AMSTERDAM	medical	industry	NL329	Netherlands Organisation for Applied Scientific Research (TNO)_NIJMEGEN	engineering	pro	NL226	0	5	1	0	0	0	0					1.60944	0	ACS Biomaker BV	AMSTERDAM	Netherlands Organisation for Applied Scientific Research (TNO)	NIJMEGEN	0	0	0	0	0	1	0	0	0	0	0	0	0	0	0	0	0	NL329NL226	0	5	1.60944
ACS Biomaker BV_AMSTERDAM	medical	industry	NL329	Netherlands Organisation for Applied Scientific Research (TNO)_RIJSWIJK	engineering	pro	NL332	0	5	41	0	0	0	0					1.60944	3.71357	ACS Biomaker BV	AMSTERDAM	Netherlands Organisation for Applied Scientific Research (TNO)	RIJSWIJK	0	0	0	0	0	1	0	0	0	0	0	0	0	0	0	0	0	NL329NL332	0	205	5.32301
ACS Biomaker BV_AMSTERDAM	medical	industry	NL329	Netherlands Organisation for Applied Scientific Research (TNO)_SOESTERBERG	engineering	pro	NL310	0	5	51	0	0	0	0					1.60944	3.93183	ACS Biomaker BV	AMSTERDAM	Netherlands Organisation for Applied Scientific Research (TNO)	SOESTERBERG	0	0	0	0	0	1	0	0	0	0	0	0	0	0	0	0	0	NL329NL310	1	255	5.54126
ACS Biomaker BV_AMSTERDAM	medical	industry	NL329	Netherlands Organisation for Applied Scientific Research (TNO)_THE HAGUE	engineering	pro	NL332	0	5	119	0	0	0	0					1.60944	4.77912	ACS Biomaker BV	AMSTERDAM	Netherlands Organisation for Applied Scientific Research (TNO)	THE HAGUE	0	0	0	0	0	1	0	0	0	0	0	0	0	0	0	0	0	NL329NL332	0	595	6.38856
ACS Biomaker BV_AMSTERDAM	medical	industry	NL329	Netherlands Organisation for Applied Scientific Research (TNO)_UTRECHT	engineering	pro	NL310	0	5	182	0	0	0	0					1.60944	5.20401	ACS Biomaker BV	AMSTERDAM	Netherlands Organisation for Applied Scientific Research (TNO)	UTRECHT	0	0	0	0	0	1	0	0	0	0	0	0	0	0	0	0	0	NL329NL310	1	910	6.81344
ACS Biomaker BV_AMSTERDAM	medical	industry	NL329	Netherlands Organisation for Applied Scientific Research (TNO)_ZEIST	engineering	pro	NL310	0	5	208	0	0	0	0					1.60944	5.33754	ACS Biomaker BV	AMSTERDAM	Netherlands Organisation for Applied Scientific Research (TNO)	ZEIST	0	0	0	0	0	1	0	0	0	0	0	0	0	0	0	0	0	NL329NL310	1	1040	6.94698
ACS Biomaker BV_AMSTERDAM	medical	industry	NL329	Netherlands Pharmacovigilance Center Lareb_SHERTOGENBOSCH	medical	health	NL413	0	5	68	0	0	0	1				medical	1.60944	4.21951	ACS Biomaker BV	AMSTERDAM	Netherlands Pharmacovigilance Center Lareb	SHERTOGENBOSCH	0	0	0	0	0	0	0	0	0	0	1	0	0	0	0	0	1	NL329NL413	0	340	5.82895
ACS Biomaker BV_AMSTERDAM	medical	industry	NL329	Netherlands Railways_UTRECHT	engineering	gov	NL310	0	5	10	0	0	0	0					1.60944	2.30259	ACS Biomaker BV	AMSTERDAM	Netherlands Railways	UTRECHT	0	0	0	0	0	0	0	0	0	0	0	1	0	0	0	0	0	NL329NL310	1	50	3.91202
ACS Biomaker BV_AMSTERDAM	medical	industry	NL329	Netherlands Youth Institute_UTRECHT	other	pro	NL310	0	5	3	0	0	0	0					1.60944	1.09861	ACS Biomaker BV	AMSTERDAM	Netherlands Youth Institute	UTRECHT	0	0	0	0	0	1	0	0	0	0	0	0	0	0	0	0	0	NL329NL310	1	15	2.70805
ACS Biomaker BV_AMSTERDAM	medical	industry	NL329	Netspar_TILBURG	other	pro	NL412	0	5	31	0	0	0	0					1.60944	3.43399	ACS Biomaker BV	AMSTERDAM	Netspar	TILBURG	0	0	0	0	0	1	0	0	0	0	0	0	0	0	0	0	0	NL329NL412	0	155	5.04343
ACS Biomaker BV_AMSTERDAM	medical	industry	NL329	NeuroCare Grp Netherlands_NIJMEGEN	medical	health	NL226	0	5	2	0	0	0	1				medical	1.60944	0.693147	ACS Biomaker BV	AMSTERDAM	NeuroCare Grp Netherlands	NIJMEGEN	0	0	0	0	0	0	0	0	0	0	1	0	0	0	0	0	1	NL329NL226	0	10	2.30259
ACS Biomaker BV_AMSTERDAM	medical	industry	NL329	Noldus Information Technology BV_WAGENINGEN	engineering	industry	NL221	0	5	6	0	1	0	0		industry			1.60944	1.79176	ACS Biomaker BV	AMSTERDAM	Noldus Information Technology BV	WAGENINGEN	0	1	0	0	0	0	0	0	0	0	0	0	0	0	0	0	0	NL329NL221	0	30	3.4012
ACS Biomaker BV_AMSTERDAM	medical	industry	NL329	Noord West Ziekenhuizen_ALKMAAR	medical	health	NL328	0	5	259	0	0	0	1				medical	1.60944	5.55683	ACS Biomaker BV	AMSTERDAM	Noord West Ziekenhuizen	ALKMAAR	0	0	0	0	0	0	0	0	0	0	1	0	0	0	0	0	1	NL329NL328	1	1295	7.16627
ACS Biomaker BV_AMSTERDAM	medical	industry	NL329	Novadic Kentron Addict Care Network_VUGHT	medical	health	NL413	0	5	5	0	0	0	1				medical	1.60944	1.60944	ACS Biomaker BV	AMSTERDAM	Novadic Kentron Addict Care Network	VUGHT	0	0	0	0	0	0	0	0	0	0	1	0	0	0	0	0	1	NL329NL413	0	25	3.21888
ACS Biomaker BV_AMSTERDAM	medical	industry	NL329	Nuchter_NIJMEGEN	medical	health	NL226	0	5	4	0	0	0	1				medical	1.60944	1.38629	ACS Biomaker BV	AMSTERDAM	Nuchter	NIJMEGEN	0	0	0	0	0	0	0	0	0	0	1	0	0	0	0	0	1	NL329NL226	0	20	2.99573
ACS Biomaker BV_AMSTERDAM	medical	industry	NL329	Nutricia_UTRECHT	medical	industry	NL310	0	5	245	0	1	0	1		industry		medical	1.60944	5.50126	ACS Biomaker BV	AMSTERDAM	Nutricia	UTRECHT	0	1	0	0	0	0	0	0	0	0	0	0	0	0	0	0	1	NL329NL310	1	1225	7.1107
ACS Biomaker BV_AMSTERDAM	medical	industry	NL329	Nyenrode Business Universiteit_BREUKELEN	other	uni	NL310	0	5	36	0	0	0	0					1.60944	3.58352	ACS Biomaker BV	AMSTERDAM	Nyenrode Business Universiteit	BREUKELEN	0	0	0	0	0	0	0	0	0	1	0	0	0	0	0	0	0	NL329NL310	1	180	5.19296
ACS Biomaker BV_AMSTERDAM	medical	industry	NL329	Oasen NV_GOUDA	engineering	industry	NL33B	0	5	14	0	1	0	0		industry			1.60944	2.63906	ACS Biomaker BV	AMSTERDAM	Oasen NV	GOUDA	0	1	0	0	0	0	0	0	0	0	0	0	0	0	0	0	0	NL329NL33B	1	70	4.2485
ACS Biomaker BV_AMSTERDAM	medical	industry	NL329	Oertijdmuseum_BOXTEL	other	culture	NL413	0	5	13	0	0	0	0					1.60944	2.56495	ACS Biomaker BV	AMSTERDAM	Oertijdmuseum	BOXTEL	0	0	0	0	0	0	0	0	0	0	0	0	0	0	0	0	0	NL329NL413	0	65	4.17439
ACS Biomaker BV_AMSTERDAM	medical	industry	NL329	Ommelander Hospital_DELFZIJL	medical	health	NL112	0	5	5	0	0	0	1				medical	1.60944	1.60944	ACS Biomaker BV	AMSTERDAM	Ommelander Hospital	DELFZIJL	0	0	0	0	0	0	0	0	0	0	1	0	0	0	0	0	1	NL329NL112	0	25	3.21888
ACS Biomaker BV_AMSTERDAM	medical	industry	NL329	Ommelander Hospital_GRONINGEN	medical	health	NL113	0	5	1	0	0	0	1				medical	1.60944	0	ACS Biomaker BV	AMSTERDAM	Ommelander Hospital	GRONINGEN	0	0	0	0	0	0	0	0	0	0	1	0	0	0	0	0	1	NL329NL113	0	5	1.60944
ACS Biomaker BV_AMSTERDAM	medical	industry	NL329	Ommelander Hospital_WINSCHOTEN	medical	health	NL111	0	5	3	0	0	0	1				medical	1.60944	1.09861	ACS Biomaker BV	AMSTERDAM	Ommelander Hospital	WINSCHOTEN	0	0	0	0	0	0	0	0	0	0	1	0	0	0	0	0	1	NL329NL111	0	15	2.70805
ACS Biomaker BV_AMSTERDAM	medical	industry	NL329	Onze Lieve Vrouwe Gasthuis_AMSTERDAM	medical	health	NL329	0	5	590	1	0	0	1	NL329			medical	1.60944	6.38012	ACS Biomaker BV	AMSTERDAM	Onze Lieve Vrouwe Gasthuis	AMSTERDAM	0	0	0	0	0	0	0	0	0	0	1	0	0	0	0	0	1	NL329NL329	0	2950	7.98956
ACS Biomaker BV_AMSTERDAM	medical	industry	NL329	Open University of the Netherlands_HEERLEN	other	uni	NL423	0	5	389	0	0	0	0					1.60944	5.96358	ACS Biomaker BV	AMSTERDAM	Open University of the Netherlands	HEERLEN	0	0	0	0	0	0	0	0	0	1	0	0	0	0	0	0	0	NL329NL423	0	1945	7.57302
ACS Biomaker BV_AMSTERDAM	medical	industry	NL329	Orbis Medisch_HEERLEN	medical	health	NL423	0	5	3	0	0	0	1				medical	1.60944	1.09861	ACS Biomaker BV	AMSTERDAM	Orbis Medisch	HEERLEN	0	0	0	0	0	0	0	0	0	0	1	0	0	0	0	0	1	NL329NL423	0	15	2.70805
ACS Biomaker BV_AMSTERDAM	medical	industry	NL329	Orbis Medisch_SITTARD	medical	health	NL423	0	5	48	0	0	0	1				medical	1.60944	3.8712	ACS Biomaker BV	AMSTERDAM	Orbis Medisch	SITTARD	0	0	0	0	0	0	0	0	0	0	1	0	0	0	0	0	1	NL329NL423	0	240	5.48064
ACS Biomaker BV_AMSTERDAM	medical	industry	NL329	Overwaal_NIJMEGEN	medical	health	NL226	0	5	7	0	0	0	1				medical	1.60944	1.94591	ACS Biomaker BV	AMSTERDAM	Overwaal	NIJMEGEN	0	0	0	0	0	0	0	0	0	0	1	0	0	0	0	0	1	NL329NL226	0	35	3.55535
ACS Biomaker BV_AMSTERDAM	medical	industry	NL329	PSYTREC Psychotrauma Expertise Ctr_BILTHOVEN	medical	health	NL310	0	5	13	0	0	0	1				medical	1.60944	2.56495	ACS Biomaker BV	AMSTERDAM	PSYTREC Psychotrauma Expertise Ctr	BILTHOVEN	0	0	0	0	0	0	0	0	0	0	1	0	0	0	0	0	1	NL329NL310	1	65	4.17439
ACS Biomaker BV_AMSTERDAM	medical	industry	NL329	PUCCIMAR Ecol Res & Consultancy_VRIES	engineering	industry	NL131	0	5	3	0	1	0	0		industry			1.60944	1.09861	ACS Biomaker BV	AMSTERDAM	PUCCIMAR Ecol Res & Consultancy	VRIES	0	1	0	0	0	0	0	0	0	0	0	0	0	0	0	0	0	NL329NL131	0	15	2.70805
ACS Biomaker BV_AMSTERDAM	medical	industry	NL329	Palga Foundation_HOUTEN	medical	health	NL310	0	5	28	0	0	0	1				medical	1.60944	3.3322	ACS Biomaker BV	AMSTERDAM	Palga Foundation	HOUTEN	0	0	0	0	0	0	0	0	0	0	1	0	0	0	0	0	1	NL329NL310	1	140	4.94164
ACS Biomaker BV_AMSTERDAM	medical	industry	NL329	PamGene Int BV_SHERTOGENBOSCH	engineering	industry	NL413	0	5	19	0	1	0	0		industry			1.60944	2.94444	ACS Biomaker BV	AMSTERDAM	PamGene Int BV	SHERTOGENBOSCH	0	1	0	0	0	0	0	0	0	0	0	0	0	0	0	0	0	NL329NL413	0	95	4.55388
ACS Biomaker BV_AMSTERDAM	medical	industry	NL329	Panaxea BV_AMSTERDAM	medical	industry	NL329	0	5	14	1	1	0	1	NL329	industry		medical	1.60944	2.63906	ACS Biomaker BV	AMSTERDAM	Panaxea BV	AMSTERDAM	0	1	0	0	0	0	0	0	0	0	0	0	0	0	0	0	1	NL329NL329	0	70	4.2485
ACS Biomaker BV_AMSTERDAM	medical	industry	NL329	Paqell BV_AMSTERDAM	engineering	industry	NL329	0	5	1	1	1	0	0	NL329	industry			1.60944	0	ACS Biomaker BV	AMSTERDAM	Paqell BV	AMSTERDAM	0	1	0	0	0	0	0	0	0	0	0	0	0	0	0	0	0	NL329NL329	0	5	1.60944
ACS Biomaker BV_AMSTERDAM	medical	industry	NL329	Paqell BV_UTRECHT	engineering	industry	NL310	0	5	1	0	1	0	0		industry			1.60944	0	ACS Biomaker BV	AMSTERDAM	Paqell BV	UTRECHT	0	1	0	0	0	0	0	0	0	0	0	0	0	0	0	0	0	NL329NL310	1	5	1.60944
ACS Biomaker BV_AMSTERDAM	medical	industry	NL329	Parnassia_AMSTERDAM	medical	health	NL329	0	5	3	1	0	0	1	NL329			medical	1.60944	1.09861	ACS Biomaker BV	AMSTERDAM	Parnassia	AMSTERDAM	0	0	0	0	0	0	0	0	0	0	1	0	0	0	0	0	1	NL329NL329	0	15	2.70805
ACS Biomaker BV_AMSTERDAM	medical	industry	NL329	Parnassia_CASTRICUM	medical	health	NL323	0	5	7	0	0	0	1				medical	1.60944	1.94591	ACS Biomaker BV	AMSTERDAM	Parnassia	CASTRICUM	0	0	0	0	0	0	0	0	0	0	1	0	0	0	0	0	1	NL329NL323	1	35	3.55535
ACS Biomaker BV_AMSTERDAM	medical	industry	NL329	Parnassia_ROTTERDAM	medical	health	NL33C	0	5	18	0	0	0	1				medical	1.60944	2.89037	ACS Biomaker BV	AMSTERDAM	Parnassia	ROTTERDAM	0	0	0	0	0	0	0	0	0	0	1	0	0	0	0	0	1	NL329NL33C	0	90	4.49981
ACS Biomaker BV_AMSTERDAM	medical	industry	NL329	Parnassia_THE HAGUE	medical	health	NL332	0	5	151	0	0	0	1				medical	1.60944	5.01728	ACS Biomaker BV	AMSTERDAM	Parnassia	THE HAGUE	0	0	0	0	0	0	0	0	0	0	1	0	0	0	0	0	1	NL329NL332	0	755	6.62672
ACS Biomaker BV_AMSTERDAM	medical	industry	NL329	Parnassia_UTRECHT	medical	health	NL310	0	5	2	0	0	0	1				medical	1.60944	0.693147	ACS Biomaker BV	AMSTERDAM	Parnassia	UTRECHT	0	0	0	0	0	0	0	0	0	0	1	0	0	0	0	0	1	NL329NL310	1	10	2.30259
ACS Biomaker BV_AMSTERDAM	medical	industry	NL329	Parnassia_ZAANDAM	medical	health	NL325	0	5	1	0	0	0	1				medical	1.60944	0	ACS Biomaker BV	AMSTERDAM	Parnassia	ZAANDAM	0	0	0	0	0	0	0	0	0	0	1	0	0	0	0	0	1	NL329NL325	1	5	1.60944
ACS Biomaker BV_AMSTERDAM	medical	industry	NL329	Pepscan Therapeut BV_LELYSTAD	medical	industry	NL230	0	5	10	0	1	0	1		industry		medical	1.60944	2.30259	ACS Biomaker BV	AMSTERDAM	Pepscan Therapeut BV	LELYSTAD	0	1	0	0	0	0	0	0	0	0	0	0	0	0	0	0	1	NL329NL230	0	50	3.91202
ACS Biomaker BV_AMSTERDAM	medical	industry	NL329	Percuros BV_ENSCHEDE	medical	industry	NL213	0	5	20	0	1	0	1		industry		medical	1.60944	2.99573	ACS Biomaker BV	AMSTERDAM	Percuros BV	ENSCHEDE	0	1	0	0	0	0	0	0	0	0	0	0	0	0	0	0	1	NL329NL213	0	100	4.60517
ACS Biomaker BV_AMSTERDAM	medical	industry	NL329	Percuros BV_LEIDEN	medical	industry	NL337	0	5	11	0	1	0	1		industry		medical	1.60944	2.3979	ACS Biomaker BV	AMSTERDAM	Percuros BV	LEIDEN	0	1	0	0	0	0	0	0	0	0	0	0	0	0	0	0	1	NL329NL337	1	55	4.00733
ACS Biomaker BV_AMSTERDAM	medical	industry	NL329	PharmAccess Foundation_AMSTERDAM	medical	health	NL329	0	5	9	1	0	0	1	NL329			medical	1.60944	2.19722	ACS Biomaker BV	AMSTERDAM	PharmAccess Foundation	AMSTERDAM	0	0	0	0	0	0	0	0	0	0	1	0	0	0	0	0	1	NL329NL329	0	45	3.80666
ACS Biomaker BV_AMSTERDAM	medical	industry	NL329	Pharos_UTRECHT	medical	health	NL310	0	5	9	0	0	0	1				medical	1.60944	2.19722	ACS Biomaker BV	AMSTERDAM	Pharos	UTRECHT	0	0	0	0	0	0	0	0	0	0	1	0	0	0	0	0	1	NL329NL310	1	45	3.80666
ACS Biomaker BV_AMSTERDAM	medical	industry	NL329	Philips_AMSTERDAM	engineering	industry	NL329	0	5	22	1	1	0	0	NL329	industry			1.60944	3.09104	ACS Biomaker BV	AMSTERDAM	Philips	AMSTERDAM	0	1	0	0	0	0	0	0	0	0	0	0	0	0	0	0	0	NL329NL329	0	110	4.70048
ACS Biomaker BV_AMSTERDAM	medical	industry	NL329	Philips_BEST	medical	industry	NL414	0	5	100	0	1	0	1		industry		medical	1.60944	4.60517	ACS Biomaker BV	AMSTERDAM	Philips	BEST	0	1	0	0	0	0	0	0	0	0	0	0	0	0	0	0	1	NL329NL414	0	500	6.21461
ACS Biomaker BV_AMSTERDAM	medical	industry	NL329	Philips_EINDHOVEN	engineering	industry	NL414	0	5	391	0	1	0	0		industry			1.60944	5.96871	ACS Biomaker BV	AMSTERDAM	Philips	EINDHOVEN	0	1	0	0	0	0	0	0	0	0	0	0	0	0	0	0	0	NL329NL414	0	1955	7.57815
ACS Biomaker BV_AMSTERDAM	medical	industry	NL329	Philips_NIJMEGEN	engineering	industry	NL226	0	5	1	0	1	0	0		industry			1.60944	0	ACS Biomaker BV	AMSTERDAM	Philips	NIJMEGEN	0	1	0	0	0	0	0	0	0	0	0	0	0	0	0	0	0	NL329NL226	0	5	1.60944
ACS Biomaker BV_AMSTERDAM	medical	industry	NL329	Phrenos_UTRECHT	medical	health	NL310	0	5	17	0	0	0	1				medical	1.60944	2.83321	ACS Biomaker BV	AMSTERDAM	Phrenos	UTRECHT	0	0	0	0	0	0	0	0	0	0	1	0	0	0	0	0	1	NL329NL310	1	85	4.44265
ACS Biomaker BV_AMSTERDAM	medical	industry	NL329	Plaxis BV_DELFT	engineering	industry	NL333	0	5	3	0	1	0	0		industry			1.60944	1.09861	ACS Biomaker BV	AMSTERDAM	Plaxis BV	DELFT	0	1	0	0	0	0	0	0	0	0	0	0	0	0	0	0	0	NL329NL333	0	15	2.70805
ACS Biomaker BV_AMSTERDAM	medical	industry	NL329	Pleyade_ARNHEM	medical	health	NL226	0	5	3	0	0	0	1				medical	1.60944	1.09861	ACS Biomaker BV	AMSTERDAM	Pleyade	ARNHEM	0	0	0	0	0	0	0	0	0	0	1	0	0	0	0	0	1	NL329NL226	0	15	2.70805
ACS Biomaker BV_AMSTERDAM	medical	industry	NL329	Pluryn_NIJMEGEN	medical	health	NL226	0	5	17	0	0	0	1				medical	1.60944	2.83321	ACS Biomaker BV	AMSTERDAM	Pluryn	NIJMEGEN	0	0	0	0	0	0	0	0	0	0	1	0	0	0	0	0	1	NL329NL226	0	85	4.44265
ACS Biomaker BV_AMSTERDAM	medical	industry	NL329	Pluryn_ZUTPHEN	medical	health	NL225	0	5	4	0	0	0	1				medical	1.60944	1.38629	ACS Biomaker BV	AMSTERDAM	Pluryn	ZUTPHEN	0	0	0	0	0	0	0	0	0	0	1	0	0	0	0	0	1	NL329NL225	0	20	2.99573
ACS Biomaker BV_AMSTERDAM	medical	industry	NL329	Policy Academy_AMSTERDAM	other	uni	NL329	0	5	2	1	0	0	0	NL329				1.60944	0.693147	ACS Biomaker BV	AMSTERDAM	Policy Academy	AMSTERDAM	0	0	0	0	0	0	0	0	0	1	0	0	0	0	0	0	0	NL329NL329	0	10	2.30259
ACS Biomaker BV_AMSTERDAM	medical	industry	NL329	Policy Academy_APELDOORN	other	uni	NL221	0	5	6	0	0	0	0					1.60944	1.79176	ACS Biomaker BV	AMSTERDAM	Policy Academy	APELDOORN	0	0	0	0	0	0	0	0	0	1	0	0	0	0	0	0	0	NL329NL221	0	30	3.4012
ACS Biomaker BV_AMSTERDAM	medical	industry	NL329	Polymer Technology Group Eindhoven BV PTG_EINDHOVEN	engineering	industry	NL414	0	5	6	0	1	0	0		industry			1.60944	1.79176	ACS Biomaker BV	AMSTERDAM	Polymer Technology Group Eindhoven BV PTG	EINDHOVEN	0	1	0	0	0	0	0	0	0	0	0	0	0	0	0	0	0	NL329NL414	0	30	3.4012
ACS Biomaker BV_AMSTERDAM	medical	industry	NL329	Preceyes BV_EINDHOVEN	medical	industry	NL414	0	5	6	0	1	0	1		industry		medical	1.60944	1.79176	ACS Biomaker BV	AMSTERDAM	Preceyes BV	EINDHOVEN	0	1	0	0	0	0	0	0	0	0	0	0	0	0	0	0	1	NL329NL414	0	30	3.4012
ACS Biomaker BV_AMSTERDAM	medical	industry	NL329	Princess Maxima Ctr Paediat Oncol_UTRECHT	medical	uni	NL310	0	5	372	0	0	0	1				medical	1.60944	5.91889	ACS Biomaker BV	AMSTERDAM	Princess Maxima Ctr Paediat Oncol	UTRECHT	0	0	0	0	0	0	0	0	0	1	0	0	0	0	0	0	1	NL329NL310	1	1860	7.52833
ACS Biomaker BV_AMSTERDAM	medical	industry	NL329	Proctos Clinic_BILTHOVEN	medical	health	NL310	0	5	2	0	0	0	1				medical	1.60944	0.693147	ACS Biomaker BV	AMSTERDAM	Proctos Clinic	BILTHOVEN	0	0	0	0	0	0	0	0	0	0	1	0	0	0	0	0	1	NL329NL310	1	10	2.30259
ACS Biomaker BV_AMSTERDAM	medical	industry	NL329	PsyQ Mental Health Care Center_THE HAGUE	medical	health	NL332	0	5	22	0	0	0	1				medical	1.60944	3.09104	ACS Biomaker BV	AMSTERDAM	PsyQ Mental Health Care Center	THE HAGUE	0	0	0	0	0	0	0	0	0	0	1	0	0	0	0	0	1	NL329NL332	0	110	4.70048
ACS Biomaker BV_AMSTERDAM	medical	industry	NL329	QPS Netherlands BV_GRONINGEN	medical	industry	NL113	0	5	13	0	1	0	1		industry		medical	1.60944	2.56495	ACS Biomaker BV	AMSTERDAM	QPS Netherlands BV	GRONINGEN	0	1	0	0	0	0	0	0	0	0	0	0	0	0	0	0	1	NL329NL113	0	65	4.17439
ACS Biomaker BV_AMSTERDAM	medical	industry	NL329	Qlip BV_ZUTPHEN	engineering	industry	NL225	0	5	3	0	1	0	0		industry			1.60944	1.09861	ACS Biomaker BV	AMSTERDAM	Qlip BV	ZUTPHEN	0	1	0	0	0	0	0	0	0	0	0	0	0	0	0	0	0	NL329NL225	0	15	2.70805
ACS Biomaker BV_AMSTERDAM	medical	industry	NL329	Qualcomm_AMSTERDAM	engineering	industry	NL329	0	5	5	1	1	0	0	NL329	industry			1.60944	1.60944	ACS Biomaker BV	AMSTERDAM	Qualcomm	AMSTERDAM	0	1	0	0	0	0	0	0	0	0	0	0	0	0	0	0	0	NL329NL329	0	25	3.21888
ACS Biomaker BV_AMSTERDAM	medical	industry	NL329	Quantib BV_ROTTERDAM	medical	industry	NL33C	0	5	3	0	1	0	1		industry		medical	1.60944	1.09861	ACS Biomaker BV	AMSTERDAM	Quantib BV	ROTTERDAM	0	1	0	0	0	0	0	0	0	0	0	0	0	0	0	0	1	NL329NL33C	0	15	2.70805
ACS Biomaker BV_AMSTERDAM	medical	industry	NL329	Qutech_DELFT	engineering	industry	NL333	0	5	13	0	1	0	0		industry			1.60944	2.56495	ACS Biomaker BV	AMSTERDAM	Qutech	DELFT	0	1	0	0	0	0	0	0	0	0	0	0	0	0	0	0	0	NL329NL333	0	65	4.17439
ACS Biomaker BV_AMSTERDAM	medical	industry	NL329	ROA_MAASTRICHT	other	pro	NL423	0	5	6	0	0	0	0					1.60944	1.79176	ACS Biomaker BV	AMSTERDAM	ROA	MAASTRICHT	0	0	0	0	0	1	0	0	0	0	0	0	0	0	0	0	0	NL329NL423	0	30	3.4012
ACS Biomaker BV_AMSTERDAM	medical	industry	NL329	Radboud University Medical Centre_ARNHEM	medical	uni	NL226	0	5	5	0	0	0	1				medical	1.60944	1.60944	ACS Biomaker BV	AMSTERDAM	Radboud University Medical Centre	ARNHEM	0	0	0	0	0	0	0	0	0	1	0	0	0	0	0	0	1	NL329NL226	0	25	3.21888
ACS Biomaker BV_AMSTERDAM	medical	industry	NL329	Radboud University Medical Centre_EDE	medical	uni	NL221	0	5	2	0	0	0	1				medical	1.60944	0.693147	ACS Biomaker BV	AMSTERDAM	Radboud University Medical Centre	EDE	0	0	0	0	0	0	0	0	0	1	0	0	0	0	0	0	1	NL329NL221	0	10	2.30259
ACS Biomaker BV_AMSTERDAM	medical	industry	NL329	Radboud University Medical Centre_NIJMEGEN	medical	uni	NL226	0	5	1526	0	0	0	1				medical	1.60944	7.33041	ACS Biomaker BV	AMSTERDAM	Radboud University Medical Centre	NIJMEGEN	0	0	0	0	0	0	0	0	0	1	0	0	0	0	0	0	1	NL329NL226	0	7630	8.93984
ACS Biomaker BV_AMSTERDAM	medical	industry	NL329	Radboud University Medical Centre_RENKUM	medical	uni	NL226	0	5	3	0	0	0	1				medical	1.60944	1.09861	ACS Biomaker BV	AMSTERDAM	Radboud University Medical Centre	RENKUM	0	0	0	0	0	0	0	0	0	1	0	0	0	0	0	0	1	NL329NL226	0	15	2.70805
ACS Biomaker BV_AMSTERDAM	medical	industry	NL329	Radboud University Medical Centre_WOLFHEZE	medical	uni	NL226	0	5	12	0	0	0	1				medical	1.60944	2.48491	ACS Biomaker BV	AMSTERDAM	Radboud University Medical Centre	WOLFHEZE	0	0	0	0	0	0	0	0	0	1	0	0	0	0	0	0	1	NL329NL226	0	60	4.09434
ACS Biomaker BV_AMSTERDAM	medical	industry	NL329	Radboud University_NIJMEGEN	other	uni	NL226	0	5	11571	0	0	0	0					1.60944	9.35626	ACS Biomaker BV	AMSTERDAM	Radboud University	NIJMEGEN	0	0	0	0	0	0	0	0	0	1	0	0	0	0	0	0	0	NL329NL226	0	57855	10.9657
ACS Biomaker BV_AMSTERDAM	medical	industry	NL329	ReSViNET_UTRECHT	medical	health	NL310	0	5	2	0	0	0	1				medical	1.60944	0.693147	ACS Biomaker BV	AMSTERDAM	ReSViNET	UTRECHT	0	0	0	0	0	0	0	0	0	0	1	0	0	0	0	0	1	NL329NL310	1	10	2.30259
ACS Biomaker BV_AMSTERDAM	medical	industry	NL329	ReSViNET_ZEIST	medical	health	NL310	0	5	2	0	0	0	1				medical	1.60944	0.693147	ACS Biomaker BV	AMSTERDAM	ReSViNET	ZEIST	0	0	0	0	0	0	0	0	0	0	1	0	0	0	0	0	1	NL329NL310	1	10	2.30259
ACS Biomaker BV_AMSTERDAM	medical	industry	NL329	Reade_AMSTERDAM	medical	health	NL329	0	5	259	1	0	0	1	NL329			medical	1.60944	5.55683	ACS Biomaker BV	AMSTERDAM	Reade	AMSTERDAM	0	0	0	0	0	0	0	0	0	0	1	0	0	0	0	0	1	NL329NL329	0	1295	7.16627
ACS Biomaker BV_AMSTERDAM	medical	industry	NL329	Red Cross Hospital_BEVERWIJK	medical	health	NL323	0	5	69	0	0	0	1				medical	1.60944	4.23411	ACS Biomaker BV	AMSTERDAM	Red Cross Hospital	BEVERWIJK	0	0	0	0	0	0	0	0	0	0	1	0	0	0	0	0	1	NL329NL323	1	345	5.84354
ACS Biomaker BV_AMSTERDAM	medical	industry	NL329	Reinier de Graaf Hospital_DELFT	medical	health	NL333	0	5	193	0	0	0	1				medical	1.60944	5.26269	ACS Biomaker BV	AMSTERDAM	Reinier de Graaf Hospital	DELFT	0	0	0	0	0	0	0	0	0	0	1	0	0	0	0	0	1	NL329NL333	0	965	6.87213
ACS Biomaker BV_AMSTERDAM	medical	industry	NL329	Revant Rehabilitation Centrer_BREDA	medical	health	NL411	0	5	20	0	0	0	1				medical	1.60944	2.99573	ACS Biomaker BV	AMSTERDAM	Revant Rehabilitation Centrer	BREDA	0	0	0	0	0	0	0	0	0	0	1	0	0	0	0	0	1	NL329NL411	0	100	4.60517
ACS Biomaker BV_AMSTERDAM	medical	industry	NL329	Rijk Zwaan BV_FIJNAART	engineering	industry	NL411	0	5	4	0	1	0	0		industry			1.60944	1.38629	ACS Biomaker BV	AMSTERDAM	Rijk Zwaan BV	FIJNAART	0	1	0	0	0	0	0	0	0	0	0	0	0	0	0	0	0	NL329NL411	0	20	2.99573
ACS Biomaker BV_AMSTERDAM	medical	industry	NL329	Rijksmuseum_AMSTERDAM	other	culture	NL329	0	5	76	1	0	0	0	NL329				1.60944	4.33073	ACS Biomaker BV	AMSTERDAM	Rijksmuseum	AMSTERDAM	0	0	0	0	0	0	0	0	0	0	0	0	0	0	0	0	0	NL329NL329	0	380	5.94017
ACS Biomaker BV_AMSTERDAM	medical	industry	NL329	Rijkswaterstaat_ARNHEM	engineering	gov	NL226	0	5	3	0	0	0	0					1.60944	1.09861	ACS Biomaker BV	AMSTERDAM	Rijkswaterstaat	ARNHEM	0	0	0	0	0	0	0	0	0	0	0	1	0	0	0	0	0	NL329NL226	0	15	2.70805
ACS Biomaker BV_AMSTERDAM	medical	industry	NL329	Rijkswaterstaat_LELYSTAD	engineering	gov	NL230	0	5	9	0	0	0	0					1.60944	2.19722	ACS Biomaker BV	AMSTERDAM	Rijkswaterstaat	LELYSTAD	0	0	0	0	0	0	0	0	0	0	0	1	0	0	0	0	0	NL329NL230	0	45	3.80666
ACS Biomaker BV_AMSTERDAM	medical	industry	NL329	Rijkswaterstaat_UTRECHT	engineering	gov	NL310	0	5	15	0	0	0	0					1.60944	2.70805	ACS Biomaker BV	AMSTERDAM	Rijkswaterstaat	UTRECHT	0	0	0	0	0	0	0	0	0	0	0	1	0	0	0	0	0	NL329NL310	1	75	4.31749
ACS Biomaker BV_AMSTERDAM	medical	industry	NL329	Rijndam Rehabilitation Center_ROTTERDAM	medical	health	NL33C	0	5	44	0	0	0	1				medical	1.60944	3.78419	ACS Biomaker BV	AMSTERDAM	Rijndam Rehabilitation Center	ROTTERDAM	0	0	0	0	0	0	0	0	0	0	1	0	0	0	0	0	1	NL329NL33C	0	220	5.39363
ACS Biomaker BV_AMSTERDAM	medical	industry	NL329	Rijnland Medisch Centrum_LEIDERDORP	medical	health	NL337	0	5	2	0	0	0	1				medical	1.60944	0.693147	ACS Biomaker BV	AMSTERDAM	Rijnland Medisch Centrum	LEIDERDORP	0	0	0	0	0	0	0	0	0	0	1	0	0	0	0	0	1	NL329NL337	1	10	2.30259
ACS Biomaker BV_AMSTERDAM	medical	industry	NL329	Rijnlands Rehabilitation Center_LEIDEN	medical	health	NL337	0	5	25	0	0	0	1				medical	1.60944	3.21888	ACS Biomaker BV	AMSTERDAM	Rijnlands Rehabilitation Center	LEIDEN	0	0	0	0	0	0	0	0	0	0	1	0	0	0	0	0	1	NL329NL337	1	125	4.82831
ACS Biomaker BV_AMSTERDAM	medical	industry	NL329	Rijnstate Ziekenhuis_ARNHEM	medical	health	NL226	0	5	416	0	0	0	1				medical	1.60944	6.03069	ACS Biomaker BV	AMSTERDAM	Rijnstate Ziekenhuis	ARNHEM	0	0	0	0	0	0	0	0	0	0	1	0	0	0	0	0	1	NL329NL226	0	2080	7.64012
ACS Biomaker BV_AMSTERDAM	medical	industry	NL329	Rivierduinen Institute for Mental Health Care_LEIDEN	medical	health	NL337	0	5	48	0	0	0	1				medical	1.60944	3.8712	ACS Biomaker BV	AMSTERDAM	Rivierduinen Institute for Mental Health Care	LEIDEN	0	0	0	0	0	0	0	0	0	0	1	0	0	0	0	0	1	NL329NL337	1	240	5.48064
ACS Biomaker BV_AMSTERDAM	medical	industry	NL329	Rivierduinen Institute for Mental Health Care_NIJMEGEN	medical	health	NL226	0	5	1	0	0	0	1				medical	1.60944	0	ACS Biomaker BV	AMSTERDAM	Rivierduinen Institute for Mental Health Care	NIJMEGEN	0	0	0	0	0	0	0	0	0	0	1	0	0	0	0	0	1	NL329NL226	0	5	1.60944
ACS Biomaker BV_AMSTERDAM	medical	industry	NL329	Roessingh Ctr Rehabilitation_ENSCHEDE	medical	health	NL213	0	5	60	0	0	0	1				medical	1.60944	4.09434	ACS Biomaker BV	AMSTERDAM	Roessingh Ctr Rehabilitation	ENSCHEDE	0	0	0	0	0	0	0	0	0	0	1	0	0	0	0	0	1	NL329NL213	0	300	5.70378
ACS Biomaker BV_AMSTERDAM	medical	industry	NL329	Roosevelt Academy_MIDDELBURG	other	uni	NL342	0	5	38	0	0	0	0					1.60944	3.63759	ACS Biomaker BV	AMSTERDAM	Roosevelt Academy	MIDDELBURG	0	0	0	0	0	0	0	0	0	1	0	0	0	0	0	0	0	NL329NL342	0	190	5.24702
ACS Biomaker BV_AMSTERDAM	medical	industry	NL329	Roosevelt Clinic_LEIDEN	medical	health	NL337	0	5	13	0	0	0	1				medical	1.60944	2.56495	ACS Biomaker BV	AMSTERDAM	Roosevelt Clinic	LEIDEN	0	0	0	0	0	0	0	0	0	0	1	0	0	0	0	0	1	NL329NL337	1	65	4.17439
ACS Biomaker BV_AMSTERDAM	medical	industry	NL329	Rotterdam University of Applied Sciences_ROTTERDAM	other	uni	NL33C	0	5	105	0	0	0	0					1.60944	4.65396	ACS Biomaker BV	AMSTERDAM	Rotterdam University of Applied Sciences	ROTTERDAM	0	0	0	0	0	0	0	0	0	1	0	0	0	0	0	0	0	NL329NL33C	0	525	6.2634
ACS Biomaker BV_AMSTERDAM	medical	industry	NL329	Royal Dutch Agrifirm Grp_APELDOORN	engineering	industry	NL221	0	5	17	0	1	0	0		industry			1.60944	2.83321	ACS Biomaker BV	AMSTERDAM	Royal Dutch Agrifirm Grp	APELDOORN	0	1	0	0	0	0	0	0	0	0	0	0	0	0	0	0	0	NL329NL221	0	85	4.44265
ACS Biomaker BV_AMSTERDAM	medical	industry	NL329	Royal Dutch Organisation for Midwives_UTRECHT	medical	health	NL310	0	5	1	0	0	0	1				medical	1.60944	0	ACS Biomaker BV	AMSTERDAM	Royal Dutch Organisation for Midwives	UTRECHT	0	0	0	0	0	0	0	0	0	0	1	0	0	0	0	0	1	NL329NL310	1	5	1.60944
ACS Biomaker BV_AMSTERDAM	medical	industry	NL329	Royal Dutch Visio_HAREN	medical	health	NL113	0	5	3	0	0	0	1				medical	1.60944	1.09861	ACS Biomaker BV	AMSTERDAM	Royal Dutch Visio	HAREN	0	0	0	0	0	0	0	0	0	0	1	0	0	0	0	0	1	NL329NL113	0	15	2.70805
ACS Biomaker BV_AMSTERDAM	medical	industry	NL329	Royal Dutch Visio_HUIZEN	medical	health	NL327	0	5	11	0	0	0	1				medical	1.60944	2.3979	ACS Biomaker BV	AMSTERDAM	Royal Dutch Visio	HUIZEN	0	0	0	0	0	0	0	0	0	0	1	0	0	0	0	0	1	NL329NL327	1	55	4.00733
ACS Biomaker BV_AMSTERDAM	medical	industry	NL329	Royal Netherlands Institute of Sea Research (NIOZ)_DEN BURG	other	pro	NL321	0	5	270	0	0	0	0					1.60944	5.59842	ACS Biomaker BV	AMSTERDAM	Royal Netherlands Institute of Sea Research (NIOZ)	DEN BURG	0	0	0	0	0	1	0	0	0	0	0	0	0	0	0	0	0	NL329NL321	1	1350	7.20786
ACS Biomaker BV_AMSTERDAM	medical	industry	NL329	Royal Netherlands Institute of Sea Research (NIOZ)_DEN HOORN	other	pro	NL321	0	5	4	0	0	0	0					1.60944	1.38629	ACS Biomaker BV	AMSTERDAM	Royal Netherlands Institute of Sea Research (NIOZ)	DEN HOORN	0	0	0	0	0	1	0	0	0	0	0	0	0	0	0	0	0	NL329NL321	1	20	2.99573
ACS Biomaker BV_AMSTERDAM	medical	industry	NL329	Royal Netherlands Institute of Sea Research (NIOZ)_T HORNTJE	other	pro	NL321	0	5	92	0	0	0	0					1.60944	4.52179	ACS Biomaker BV	AMSTERDAM	Royal Netherlands Institute of Sea Research (NIOZ)	T HORNTJE	0	0	0	0	0	1	0	0	0	0	0	0	0	0	0	0	0	NL329NL321	1	460	6.13123
ACS Biomaker BV_AMSTERDAM	medical	industry	NL329	Royal Netherlands Institute of Sea Research (NIOZ)_TEXEL	other	pro	NL321	0	5	46	0	0	0	0					1.60944	3.82864	ACS Biomaker BV	AMSTERDAM	Royal Netherlands Institute of Sea Research (NIOZ)	TEXEL	0	0	0	0	0	1	0	0	0	0	0	0	0	0	0	0	0	NL329NL321	1	230	5.43808
ACS Biomaker BV_AMSTERDAM	medical	industry	NL329	Royal Netherlands Institute of Sea Research (NIOZ)_UTRECHT	other	pro	NL310	0	5	2	0	0	0	0					1.60944	0.693147	ACS Biomaker BV	AMSTERDAM	Royal Netherlands Institute of Sea Research (NIOZ)	UTRECHT	0	0	0	0	0	1	0	0	0	0	0	0	0	0	0	0	0	NL329NL310	1	10	2.30259
ACS Biomaker BV_AMSTERDAM	medical	industry	NL329	Royal Netherlands Institute of Sea Research (NIOZ)_YERSEKE	other	pro	NL342	0	5	141	0	0	0	0					1.60944	4.94876	ACS Biomaker BV	AMSTERDAM	Royal Netherlands Institute of Sea Research (NIOZ)	YERSEKE	0	0	0	0	0	1	0	0	0	0	0	0	0	0	0	0	0	NL329NL342	0	705	6.5582
ACS Biomaker BV_AMSTERDAM	medical	industry	NL329	Royal Netherlands Lawn Tennis Association_AMERSFOORT	other	culture	NL310	0	5	10	0	0	0	0					1.60944	2.30259	ACS Biomaker BV	AMSTERDAM	Royal Netherlands Lawn Tennis Association	AMERSFOORT	0	0	0	0	0	0	0	0	0	0	0	0	0	0	0	0	0	NL329NL310	1	50	3.91202
ACS Biomaker BV_AMSTERDAM	medical	industry	NL329	Royal Netherlands Meteorology Institute_DE BILT	other	pro	NL310	0	5	287	0	0	0	0					1.60944	5.65948	ACS Biomaker BV	AMSTERDAM	Royal Netherlands Meteorology Institute	DE BILT	0	0	0	0	0	1	0	0	0	0	0	0	0	0	0	0	0	NL329NL310	1	1435	7.26892
ACS Biomaker BV_AMSTERDAM	medical	industry	NL329	Royal Netherlands Navy_THE HAGUE	other	gov	NL332	0	5	1	0	0	0	0					1.60944	0	ACS Biomaker BV	AMSTERDAM	Royal Netherlands Navy	THE HAGUE	0	0	0	0	0	0	0	0	0	0	0	1	0	0	0	0	0	NL329NL332	0	5	1.60944
ACS Biomaker BV_AMSTERDAM	medical	industry	NL329	Royal Picture Gallery Mauritshuis_THE HAGUE	other	culture	NL332	0	5	4	0	0	0	0					1.60944	1.38629	ACS Biomaker BV	AMSTERDAM	Royal Picture Gallery Mauritshuis	THE HAGUE	0	0	0	0	0	0	0	0	0	0	0	0	0	0	0	0	0	NL329NL332	0	20	2.99573
ACS Biomaker BV_AMSTERDAM	medical	industry	NL329	Rudolf Berlin Center_AMSTERDAM	medical	health	NL329	0	5	6	1	0	0	1	NL329			medical	1.60944	1.79176	ACS Biomaker BV	AMSTERDAM	Rudolf Berlin Center	AMSTERDAM	0	0	0	0	0	0	0	0	0	0	1	0	0	0	0	0	1	NL329NL329	0	30	3.4012
ACS Biomaker BV_AMSTERDAM	medical	industry	NL329	SDPPM_ZEIST	medical	health	NL310	0	5	4	0	0	0	1				medical	1.60944	1.38629	ACS Biomaker BV	AMSTERDAM	SDPPM	ZEIST	0	0	0	0	0	0	0	0	0	0	1	0	0	0	0	0	1	NL329NL310	1	20	2.99573
ACS Biomaker BV_AMSTERDAM	medical	industry	NL329	SIR Institute Pharmacy Practice & Policy_LEIDEN	medical	health	NL337	0	5	31	0	0	0	1				medical	1.60944	3.43399	ACS Biomaker BV	AMSTERDAM	SIR Institute Pharmacy Practice & Policy	LEIDEN	0	0	0	0	0	0	0	0	0	0	1	0	0	0	0	0	1	NL329NL337	1	155	5.04343
ACS Biomaker BV_AMSTERDAM	medical	industry	NL329	SKF_NIEUWEGEIN	engineering	industry	NL310	0	5	49	0	1	0	0		industry			1.60944	3.89182	ACS Biomaker BV	AMSTERDAM	SKF	NIEUWEGEIN	0	1	0	0	0	0	0	0	0	0	0	0	0	0	0	0	0	NL329NL310	1	245	5.50126
ACS Biomaker BV_AMSTERDAM	medical	industry	NL329	SOMT University of Physiotherapy_AMERSFOORT	other	uni	NL310	0	5	11	0	0	0	0					1.60944	2.3979	ACS Biomaker BV	AMSTERDAM	SOMT University of Physiotherapy	AMERSFOORT	0	0	0	0	0	0	0	0	0	1	0	0	0	0	0	0	0	NL329NL310	1	55	4.00733
ACS Biomaker BV_AMSTERDAM	medical	industry	NL329	SRON Netherlands Institute for Space Research_GRONINGEN	other	pro	NL113	0	5	89	0	0	0	0					1.60944	4.48864	ACS Biomaker BV	AMSTERDAM	SRON Netherlands Institute for Space Research	GRONINGEN	0	0	0	0	0	1	0	0	0	0	0	0	0	0	0	0	0	NL329NL113	0	445	6.09807
ACS Biomaker BV_AMSTERDAM	medical	industry	NL329	SRON Netherlands Institute for Space Research_UTRECHT	other	pro	NL310	0	5	263	0	0	0	0					1.60944	5.57215	ACS Biomaker BV	AMSTERDAM	SRON Netherlands Institute for Space Research	UTRECHT	0	0	0	0	0	1	0	0	0	0	0	0	0	0	0	0	0	NL329NL310	1	1315	7.18159
ACS Biomaker BV_AMSTERDAM	medical	industry	NL329	Sanquin Blood Supply Foundation_AMSTERDAM	medical	health	NL329	0	5	438	1	0	0	1	NL329			medical	1.60944	6.08222	ACS Biomaker BV	AMSTERDAM	Sanquin Blood Supply Foundation	AMSTERDAM	0	0	0	0	0	0	0	0	0	0	1	0	0	0	0	0	1	NL329NL329	0	2190	7.69166
ACS Biomaker BV_AMSTERDAM	medical	industry	NL329	Sanquin Blood Supply Foundation_LEIDEN	medical	health	NL337	0	5	73	0	0	0	1				medical	1.60944	4.29046	ACS Biomaker BV	AMSTERDAM	Sanquin Blood Supply Foundation	LEIDEN	0	0	0	0	0	0	0	0	0	0	1	0	0	0	0	0	1	NL329NL337	1	365	5.8999
ACS Biomaker BV_AMSTERDAM	medical	industry	NL329	Sanquin Blood Supply Foundation_ROTTERDAM	medical	health	NL33C	0	5	3	0	0	0	1				medical	1.60944	1.09861	ACS Biomaker BV	AMSTERDAM	Sanquin Blood Supply Foundation	ROTTERDAM	0	0	0	0	0	0	0	0	0	0	1	0	0	0	0	0	1	NL329NL33C	0	15	2.70805
ACS Biomaker BV_AMSTERDAM	medical	industry	NL329	Saxion University of Applied Sciences_DEVENTER	other	uni	NL212	0	5	24	0	0	0	0					1.60944	3.17805	ACS Biomaker BV	AMSTERDAM	Saxion University of Applied Sciences	DEVENTER	0	0	0	0	0	0	0	0	0	1	0	0	0	0	0	0	0	NL329NL212	0	120	4.78749
ACS Biomaker BV_AMSTERDAM	medical	industry	NL329	Saxion University of Applied Sciences_ENSCHEDE	other	uni	NL213	0	5	66	0	0	0	0					1.60944	4.18965	ACS Biomaker BV	AMSTERDAM	Saxion University of Applied Sciences	ENSCHEDE	0	0	0	0	0	0	0	0	0	1	0	0	0	0	0	0	0	NL329NL213	0	330	5.79909
ACS Biomaker BV_AMSTERDAM	medical	industry	NL329	Schutjens de Bruin_TILBURG	other	industry	NL412	0	5	3	0	1	0	0		industry			1.60944	1.09861	ACS Biomaker BV	AMSTERDAM	Schutjens de Bruin	TILBURG	0	1	0	0	0	0	0	0	0	0	0	0	0	0	0	0	0	NL329NL412	0	15	2.70805
ACS Biomaker BV_AMSTERDAM	medical	industry	NL329	Shell_AMSTERDAM	engineering	industry	NL329	0	5	97	1	1	0	0	NL329	industry			1.60944	4.57471	ACS Biomaker BV	AMSTERDAM	Shell	AMSTERDAM	0	1	0	0	0	0	0	0	0	0	0	0	0	0	0	0	0	NL329NL329	0	485	6.18415
ACS Biomaker BV_AMSTERDAM	medical	industry	NL329	Shell_RIJSWIJK	engineering	industry	NL332	0	5	125	0	1	0	0		industry			1.60944	4.82831	ACS Biomaker BV	AMSTERDAM	Shell	RIJSWIJK	0	1	0	0	0	0	0	0	0	0	0	0	0	0	0	0	0	NL329NL332	0	625	6.43775
ACS Biomaker BV_AMSTERDAM	medical	industry	NL329	Shell_THE HAGUE	engineering	industry	NL332	0	5	45	0	1	0	0		industry			1.60944	3.80666	ACS Biomaker BV	AMSTERDAM	Shell	THE HAGUE	0	1	0	0	0	0	0	0	0	0	0	0	0	0	0	0	0	NL329NL332	0	225	5.4161
ACS Biomaker BV_AMSTERDAM	medical	industry	NL329	Siemens_THE HAGUE	engineering	industry	NL332	0	5	2	0	1	0	0		industry			1.60944	0.693147	ACS Biomaker BV	AMSTERDAM	Siemens	THE HAGUE	0	1	0	0	0	0	0	0	0	0	0	0	0	0	0	0	0	NL329NL332	0	10	2.30259
ACS Biomaker BV_AMSTERDAM	medical	industry	NL329	Sint Jans Gasthuis_WEERT	medical	health	NL422	0	5	8	0	0	0	1				medical	1.60944	2.07944	ACS Biomaker BV	AMSTERDAM	Sint Jans Gasthuis	WEERT	0	0	0	0	0	0	0	0	0	0	1	0	0	0	0	0	1	NL329NL422	0	40	3.68888
ACS Biomaker BV_AMSTERDAM	medical	industry	NL329	Sint Maartenskliniek_NIJMEGEN	medical	health	NL226	0	5	209	0	0	0	1				medical	1.60944	5.34233	ACS Biomaker BV	AMSTERDAM	Sint Maartenskliniek	NIJMEGEN	0	0	0	0	0	0	0	0	0	0	1	0	0	0	0	0	1	NL329NL226	0	1045	6.95177
ACS Biomaker BV_AMSTERDAM	medical	industry	NL329	Sint Maartenskliniek_UBBERGEN	medical	health	NL226	0	5	14	0	0	0	1				medical	1.60944	2.63906	ACS Biomaker BV	AMSTERDAM	Sint Maartenskliniek	UBBERGEN	0	0	0	0	0	0	0	0	0	0	1	0	0	0	0	0	1	NL329NL226	0	70	4.2485
ACS Biomaker BV_AMSTERDAM	medical	industry	NL329	Slotervaart Hospital_AMSTERDAM	medical	health	NL329	0	5	177	1	0	0	1	NL329			medical	1.60944	5.17615	ACS Biomaker BV	AMSTERDAM	Slotervaart Hospital	AMSTERDAM	0	0	0	0	0	0	0	0	0	0	1	0	0	0	0	0	1	NL329NL329	0	885	6.78559
ACS Biomaker BV_AMSTERDAM	medical	industry	NL329	SmarterVision BV_ASSEN	medical	industry	NL131	0	5	8	0	1	0	1		industry		medical	1.60944	2.07944	ACS Biomaker BV	AMSTERDAM	SmarterVision BV	ASSEN	0	1	0	0	0	0	0	0	0	0	0	0	0	0	0	0	1	NL329NL131	0	40	3.68888
ACS Biomaker BV_AMSTERDAM	medical	industry	NL329	Sophia Rehabilitation Center_THE HAGUE	medical	health	NL332	0	5	33	0	0	0	1				medical	1.60944	3.49651	ACS Biomaker BV	AMSTERDAM	Sophia Rehabilitation Center	THE HAGUE	0	0	0	0	0	0	0	0	0	0	1	0	0	0	0	0	1	NL329NL332	0	165	5.10595
ACS Biomaker BV_AMSTERDAM	medical	industry	NL329	Sovon_DEN BURG	other	pro	NL321	0	5	5	0	0	0	0					1.60944	1.60944	ACS Biomaker BV	AMSTERDAM	Sovon	DEN BURG	0	0	0	0	0	1	0	0	0	0	0	0	0	0	0	0	0	NL329NL321	1	25	3.21888
ACS Biomaker BV_AMSTERDAM	medical	industry	NL329	Sovon_NIJMEGEN	other	pro	NL226	0	5	23	0	0	0	0					1.60944	3.13549	ACS Biomaker BV	AMSTERDAM	Sovon	NIJMEGEN	0	0	0	0	0	1	0	0	0	0	0	0	0	0	0	0	0	NL329NL226	0	115	4.74493
ACS Biomaker BV_AMSTERDAM	medical	industry	NL329	Spaarne Gasthuis_HAARLEM	medical	health	NL324	0	5	68	0	0	0	1				medical	1.60944	4.21951	ACS Biomaker BV	AMSTERDAM	Spaarne Gasthuis	HAARLEM	0	0	0	0	0	0	0	0	0	0	1	0	0	0	0	0	1	NL329NL324	1	340	5.82895
ACS Biomaker BV_AMSTERDAM	medical	industry	NL329	Spaarne Gasthuis_HOOFDDORP	medical	health	NL329	0	5	95	1	0	0	1	NL329			medical	1.60944	4.55388	ACS Biomaker BV	AMSTERDAM	Spaarne Gasthuis	HOOFDDORP	0	0	0	0	0	0	0	0	0	0	1	0	0	0	0	0	1	NL329NL329	0	475	6.16331
ACS Biomaker BV_AMSTERDAM	medical	industry	NL329	Spaarne Gasthuis_MAASTRICHT	medical	health	NL423	0	5	2	0	0	0	1				medical	1.60944	0.693147	ACS Biomaker BV	AMSTERDAM	Spaarne Gasthuis	MAASTRICHT	0	0	0	0	0	0	0	0	0	0	1	0	0	0	0	0	1	NL329NL423	0	10	2.30259
ACS Biomaker BV_AMSTERDAM	medical	industry	NL329	Spinoza Center for Neuroimaging_AMSTERDAM	medical	health	NL329	0	5	36	1	0	0	1	NL329			medical	1.60944	3.58352	ACS Biomaker BV	AMSTERDAM	Spinoza Center for Neuroimaging	AMSTERDAM	0	0	0	0	0	0	0	0	0	0	1	0	0	0	0	0	1	NL329NL329	0	180	5.19296
ACS Biomaker BV_AMSTERDAM	medical	industry	NL329	Sports Medical Center Papendal_ARNHEM	medical	health	NL226	0	5	14	0	0	0	1				medical	1.60944	2.63906	ACS Biomaker BV	AMSTERDAM	Sports Medical Center Papendal	ARNHEM	0	0	0	0	0	0	0	0	0	0	1	0	0	0	0	0	1	NL329NL226	0	70	4.2485
ACS Biomaker BV_AMSTERDAM	medical	industry	NL329	St. Antonius Ziekenhuis_AMSTERDAM	medical	health	NL329	0	5	1	1	0	0	1	NL329			medical	1.60944	0	ACS Biomaker BV	AMSTERDAM	St. Antonius Ziekenhuis	AMSTERDAM	0	0	0	0	0	0	0	0	0	0	1	0	0	0	0	0	1	NL329NL329	0	5	1.60944
ACS Biomaker BV_AMSTERDAM	medical	industry	NL329	St. Antonius Ziekenhuis_NIEUWEGEIN	medical	health	NL310	0	5	782	0	0	0	1				medical	1.60944	6.66185	ACS Biomaker BV	AMSTERDAM	St. Antonius Ziekenhuis	NIEUWEGEIN	0	0	0	0	0	0	0	0	0	0	1	0	0	0	0	0	1	NL329NL310	1	3910	8.27129
ACS Biomaker BV_AMSTERDAM	medical	industry	NL329	St. Antonius Ziekenhuis_UTRECHT	medical	health	NL310	0	5	41	0	0	0	1				medical	1.60944	3.71357	ACS Biomaker BV	AMSTERDAM	St. Antonius Ziekenhuis	UTRECHT	0	0	0	0	0	0	0	0	0	0	1	0	0	0	0	0	1	NL329NL310	1	205	5.32301
ACS Biomaker BV_AMSTERDAM	medical	industry	NL329	Star Clinic_ROTTERDAM	medical	health	NL33C	0	5	7	0	0	0	1				medical	1.60944	1.94591	ACS Biomaker BV	AMSTERDAM	Star Clinic	ROTTERDAM	0	0	0	0	0	0	0	0	0	0	1	0	0	0	0	0	1	NL329NL33C	0	35	3.55535
ACS Biomaker BV_AMSTERDAM	medical	industry	NL329	Statistics Netherlands_HEERLEN	other	pro	NL423	0	5	30	0	0	0	0					1.60944	3.4012	ACS Biomaker BV	AMSTERDAM	Statistics Netherlands	HEERLEN	0	0	0	0	0	1	0	0	0	0	0	0	0	0	0	0	0	NL329NL423	0	150	5.01064
ACS Biomaker BV_AMSTERDAM	medical	industry	NL329	Statistics Netherlands_THE HAGUE	other	pro	NL332	0	5	53	0	0	0	0					1.60944	3.97029	ACS Biomaker BV	AMSTERDAM	Statistics Netherlands	THE HAGUE	0	0	0	0	0	1	0	0	0	0	0	0	0	0	0	0	0	NL329NL332	0	265	5.57973
ACS Biomaker BV_AMSTERDAM	medical	industry	NL329	StentIT_EINDHOVEN	engineering	industry	NL414	0	5	1	0	1	0	0		industry			1.60944	0	ACS Biomaker BV	AMSTERDAM	StentIT	EINDHOVEN	0	1	0	0	0	0	0	0	0	0	0	0	0	0	0	0	0	NL329NL414	0	5	1.60944
ACS Biomaker BV_AMSTERDAM	medical	industry	NL329	Stichting Bijzondere Tandheelkunde_AMSTERDAM	medical	health	NL329	0	5	4	1	0	0	1	NL329			medical	1.60944	1.38629	ACS Biomaker BV	AMSTERDAM	Stichting Bijzondere Tandheelkunde	AMSTERDAM	0	0	0	0	0	0	0	0	0	0	1	0	0	0	0	0	1	NL329NL329	0	20	2.99573
ACS Biomaker BV_AMSTERDAM	medical	industry	NL329	Stichting Epilepsie Instellingen Nederland_AMSTERDAM	medical	health	NL329	0	5	8	1	0	0	1	NL329			medical	1.60944	2.07944	ACS Biomaker BV	AMSTERDAM	Stichting Epilepsie Instellingen Nederland	AMSTERDAM	0	0	0	0	0	0	0	0	0	0	1	0	0	0	0	0	1	NL329NL329	0	40	3.68888
ACS Biomaker BV_AMSTERDAM	medical	industry	NL329	Stichting Epilepsie Instellingen Nederland_CRUQUIUS	medical	health	NL329	0	5	4	1	0	0	1	NL329			medical	1.60944	1.38629	ACS Biomaker BV	AMSTERDAM	Stichting Epilepsie Instellingen Nederland	CRUQUIUS	0	0	0	0	0	0	0	0	0	0	1	0	0	0	0	0	1	NL329NL329	0	20	2.99573
ACS Biomaker BV_AMSTERDAM	medical	industry	NL329	Stichting Epilepsie Instellingen Nederland_HEEMSTEDE	medical	health	NL324	0	5	167	0	0	0	1				medical	1.60944	5.11799	ACS Biomaker BV	AMSTERDAM	Stichting Epilepsie Instellingen Nederland	HEEMSTEDE	0	0	0	0	0	0	0	0	0	0	1	0	0	0	0	0	1	NL329NL324	1	835	6.72743
ACS Biomaker BV_AMSTERDAM	medical	industry	NL329	Stichting Epilepsie Instellingen Nederland_HOOFDDORP	medical	health	NL329	0	5	5	1	0	0	1	NL329			medical	1.60944	1.60944	ACS Biomaker BV	AMSTERDAM	Stichting Epilepsie Instellingen Nederland	HOOFDDORP	0	0	0	0	0	0	0	0	0	0	1	0	0	0	0	0	1	NL329NL329	0	25	3.21888
ACS Biomaker BV_AMSTERDAM	medical	industry	NL329	Stichting Epilepsie Instellingen Nederland_ZWOLLE	medical	health	NL211	0	5	35	0	0	0	1				medical	1.60944	3.55535	ACS Biomaker BV	AMSTERDAM	Stichting Epilepsie Instellingen Nederland	ZWOLLE	0	0	0	0	0	0	0	0	0	0	1	0	0	0	0	0	1	NL329NL211	0	175	5.16479
ACS Biomaker BV_AMSTERDAM	medical	industry	NL329	Surfix_WAGENINGEN	engineering	industry	NL221	0	5	2	0	1	0	0		industry			1.60944	0.693147	ACS Biomaker BV	AMSTERDAM	Surfix	WAGENINGEN	0	1	0	0	0	0	0	0	0	0	0	0	0	0	0	0	0	NL329NL221	0	10	2.30259
ACS Biomaker BV_AMSTERDAM	medical	industry	NL329	Sylics Synaptologics BV_AMSTERDAM	medical	industry	NL329	0	5	11	1	1	0	1	NL329	industry		medical	1.60944	2.3979	ACS Biomaker BV	AMSTERDAM	Sylics Synaptologics BV	AMSTERDAM	0	1	0	0	0	0	0	0	0	0	0	0	0	0	0	0	1	NL329NL329	0	55	4.00733
ACS Biomaker BV_AMSTERDAM	medical	industry	NL329	Synapse BV_MAASTRICHT	medical	industry	NL423	0	5	31	0	1	0	1		industry		medical	1.60944	3.43399	ACS Biomaker BV	AMSTERDAM	Synapse BV	MAASTRICHT	0	1	0	0	0	0	0	0	0	0	0	0	0	0	0	0	1	NL329NL423	0	155	5.04343
ACS Biomaker BV_AMSTERDAM	medical	industry	NL329	Synthon Biopharmaceut BV_NIJMEGEN	medical	industry	NL226	0	5	18	0	1	0	1		industry		medical	1.60944	2.89037	ACS Biomaker BV	AMSTERDAM	Synthon Biopharmaceut BV	NIJMEGEN	0	1	0	0	0	0	0	0	0	0	0	0	0	0	0	0	1	NL329NL226	0	90	4.49981
ACS Biomaker BV_AMSTERDAM	medical	industry	NL329	TI COAST Foundation_AMSTERDAM	engineering	industry	NL329	0	5	30	1	1	0	0	NL329	industry			1.60944	3.4012	ACS Biomaker BV	AMSTERDAM	TI COAST Foundation	AMSTERDAM	0	1	0	0	0	0	0	0	0	0	0	0	0	0	0	0	0	NL329NL329	0	150	5.01064
ACS Biomaker BV_AMSTERDAM	medical	industry	NL329	TI Food and Nutrition_AMSTERDAM	medical	health	NL329	0	5	89	1	0	0	1	NL329			medical	1.60944	4.48864	ACS Biomaker BV	AMSTERDAM	TI Food and Nutrition	AMSTERDAM	0	0	0	0	0	0	0	0	0	0	1	0	0	0	0	0	1	NL329NL329	0	445	6.09807
ACS Biomaker BV_AMSTERDAM	medical	industry	NL329	TI Food and Nutrition_WAGENINGEN	engineering	pro	NL221	0	5	184	0	0	0	0					1.60944	5.21494	ACS Biomaker BV	AMSTERDAM	TI Food and Nutrition	WAGENINGEN	0	0	0	0	0	1	0	0	0	0	0	0	0	0	0	0	0	NL329NL221	0	920	6.82437
ACS Biomaker BV_AMSTERDAM	medical	industry	NL329	Tactus Addict Care_DEVENTER	medical	health	NL212	0	5	2	0	0	0	1				medical	1.60944	0.693147	ACS Biomaker BV	AMSTERDAM	Tactus Addict Care	DEVENTER	0	0	0	0	0	0	0	0	0	0	1	0	0	0	0	0	1	NL329NL212	0	10	2.30259
ACS Biomaker BV_AMSTERDAM	medical	industry	NL329	Tactus Addict Care_ENSCHEDE	medical	health	NL213	0	5	7	0	0	0	1				medical	1.60944	1.94591	ACS Biomaker BV	AMSTERDAM	Tactus Addict Care	ENSCHEDE	0	0	0	0	0	0	0	0	0	0	1	0	0	0	0	0	1	NL329NL213	0	35	3.55535
ACS Biomaker BV_AMSTERDAM	medical	industry	NL329	Tennet BV_ARNHEM	engineering	industry	NL226	0	5	12	0	1	0	0		industry			1.60944	2.48491	ACS Biomaker BV	AMSTERDAM	Tennet BV	ARNHEM	0	1	0	0	0	0	0	0	0	0	0	0	0	0	0	0	0	NL329NL226	0	60	4.09434
ACS Biomaker BV_AMSTERDAM	medical	industry	NL329	Tergooi Ziekenhuizen_HILVERSUM	medical	health	NL327	0	5	93	0	0	0	1				medical	1.60944	4.5326	ACS Biomaker BV	AMSTERDAM	Tergooi Ziekenhuizen	HILVERSUM	0	0	0	0	0	0	0	0	0	0	1	0	0	0	0	0	1	NL329NL327	1	465	6.14204
ACS Biomaker BV_AMSTERDAM	medical	industry	NL329	The Hague Institute Global Justice_THE HAGUE	other	pro	NL332	0	5	7	0	0	0	0					1.60944	1.94591	ACS Biomaker BV	AMSTERDAM	The Hague Institute Global Justice	THE HAGUE	0	0	0	0	0	1	0	0	0	0	0	0	0	0	0	0	0	NL329NL332	0	35	3.55535
ACS Biomaker BV_AMSTERDAM	medical	industry	NL329	The Hague University of Applied Sciences_THE HAGUE	other	uni	NL332	0	5	117	0	0	0	0					1.60944	4.76217	ACS Biomaker BV	AMSTERDAM	The Hague University of Applied Sciences	THE HAGUE	0	0	0	0	0	0	0	0	0	1	0	0	0	0	0	0	0	NL329NL332	0	585	6.37161
ACS Biomaker BV_AMSTERDAM	medical	industry	NL329	The Netherlands Interdisciplinary Demographic Institute (NIDI)_THE HAGUE	other	pro	NL332	0	5	80	0	0	0	0					1.60944	4.38203	ACS Biomaker BV	AMSTERDAM	The Netherlands Interdisciplinary Demographic Institute (NIDI)	THE HAGUE	0	0	0	0	0	1	0	0	0	0	0	0	0	0	0	0	0	NL329NL332	0	400	5.99146
ACS Biomaker BV_AMSTERDAM	medical	industry	NL329	Thermo Fisher_LANDSMEER	engineering	industry	NL329	0	5	4	1	1	0	0	NL329	industry			1.60944	1.38629	ACS Biomaker BV	AMSTERDAM	Thermo Fisher	LANDSMEER	0	1	0	0	0	0	0	0	0	0	0	0	0	0	0	0	0	NL329NL329	0	20	2.99573
ACS Biomaker BV_AMSTERDAM	medical	industry	NL329	Tilburg University_TILBERG	other	uni	NL412	0	5	1	0	0	0	0					1.60944	0	ACS Biomaker BV	AMSTERDAM	Tilburg University	TILBERG	0	0	0	0	0	0	0	0	0	1	0	0	0	0	0	0	0	NL329NL412	0	5	1.60944
ACS Biomaker BV_AMSTERDAM	medical	industry	NL329	Tilburg University_TILBURG	other	uni	NL412	0	5	1825	0	0	0	0					1.60944	7.50934	ACS Biomaker BV	AMSTERDAM	Tilburg University	TILBURG	0	0	0	0	0	0	0	0	0	1	0	0	0	0	0	0	0	NL329NL412	0	9125	9.11877
ACS Biomaker BV_AMSTERDAM	medical	industry	NL329	Tiofarma BV_OUD BEIJERLAND	medical	industry	NL33C	0	5	6	0	1	0	1		industry		medical	1.60944	1.79176	ACS Biomaker BV	AMSTERDAM	Tiofarma BV	OUD BEIJERLAND	0	1	0	0	0	0	0	0	0	0	0	0	0	0	0	0	1	NL329NL33C	0	30	3.4012
ACS Biomaker BV_AMSTERDAM	medical	industry	NL329	Tjongerschans Hospital_HEERENVEEN	medical	health	NL126	0	5	17	0	0	0	1				medical	1.60944	2.83321	ACS Biomaker BV	AMSTERDAM	Tjongerschans Hospital	HEERENVEEN	0	0	0	0	0	0	0	0	0	0	1	0	0	0	0	0	1	NL329NL126	0	85	4.44265
ACS Biomaker BV_AMSTERDAM	medical	industry	NL329	Topaz_KATWIJK	medical	health	NL337	0	5	12	0	0	0	1				medical	1.60944	2.48491	ACS Biomaker BV	AMSTERDAM	Topaz	KATWIJK	0	0	0	0	0	0	0	0	0	0	1	0	0	0	0	0	1	NL329NL337	1	60	4.09434
ACS Biomaker BV_AMSTERDAM	medical	industry	NL329	Topaz_LEIDEN	medical	health	NL337	0	5	3	0	0	0	1				medical	1.60944	1.09861	ACS Biomaker BV	AMSTERDAM	Topaz	LEIDEN	0	0	0	0	0	0	0	0	0	0	1	0	0	0	0	0	1	NL329NL337	1	15	2.70805
ACS Biomaker BV_AMSTERDAM	medical	industry	NL329	Topigs Norsvin Research Center BV_BEUNINGEN	engineering	industry	NL226	0	5	31	0	1	0	0		industry			1.60944	3.43399	ACS Biomaker BV	AMSTERDAM	Topigs Norsvin Research Center BV	BEUNINGEN	0	1	0	0	0	0	0	0	0	0	0	0	0	0	0	0	0	NL329NL226	0	155	5.04343
ACS Biomaker BV_AMSTERDAM	medical	industry	NL329	Topsector Life Sciences_THE HAGUE	engineering	pro	NL332	0	5	11	0	0	0	0					1.60944	2.3979	ACS Biomaker BV	AMSTERDAM	Topsector Life Sciences	THE HAGUE	0	0	0	0	0	1	0	0	0	0	0	0	0	0	0	0	0	NL329NL332	0	55	4.00733
ACS Biomaker BV_AMSTERDAM	medical	industry	NL329	Trajectum Specialized & Forensic Care_ZWOLLE	medical	health	NL211	0	5	8	0	0	0	1				medical	1.60944	2.07944	ACS Biomaker BV	AMSTERDAM	Trajectum Specialized & Forensic Care	ZWOLLE	0	0	0	0	0	0	0	0	0	0	1	0	0	0	0	0	1	NL329NL211	0	40	3.68888
ACS Biomaker BV_AMSTERDAM	medical	industry	NL329	Transparency Healthcare BV_HENGELO	medical	industry	NL213	0	5	1	0	1	0	1		industry		medical	1.60944	0	ACS Biomaker BV	AMSTERDAM	Transparency Healthcare BV	HENGELO	0	1	0	0	0	0	0	0	0	0	0	0	0	0	0	0	1	NL329NL213	0	5	1.60944
ACS Biomaker BV_AMSTERDAM	medical	industry	NL329	Trimbos Institute - Netherlands Institute for Mental Health and Addiction_UTRECHT	medical	health	NL310	0	5	260	0	0	0	1				medical	1.60944	5.56068	ACS Biomaker BV	AMSTERDAM	Trimbos Institute - Netherlands Institute for Mental Health and Addiction	UTRECHT	0	0	0	0	0	0	0	0	0	0	1	0	0	0	0	0	1	NL329NL310	1	1300	7.17012
ACS Biomaker BV_AMSTERDAM	medical	industry	NL329	Tropenbos Institute_WAGENINGEN	other	culture	NL221	0	5	10	0	0	0	0					1.60944	2.30259	ACS Biomaker BV	AMSTERDAM	Tropenbos Institute	WAGENINGEN	0	0	0	0	0	0	0	0	0	0	0	0	0	0	0	0	0	NL329NL221	0	50	3.91202
ACS Biomaker BV_AMSTERDAM	medical	industry	NL329	Trouw Nutrition_BOXMEER	engineering	industry	NL413	0	5	25	0	1	0	0		industry			1.60944	3.21888	ACS Biomaker BV	AMSTERDAM	Trouw Nutrition	BOXMEER	0	1	0	0	0	0	0	0	0	0	0	0	0	0	0	0	0	NL329NL413	0	125	4.82831
ACS Biomaker BV_AMSTERDAM	medical	industry	NL329	UNU-MERIT_MAASTRICHT	other	uni	NL423	0	5	66	0	0	0	0					1.60944	4.18965	ACS Biomaker BV	AMSTERDAM	UNU-MERIT	MAASTRICHT	0	0	0	0	0	0	0	0	0	1	0	0	0	0	0	0	0	NL329NL423	0	330	5.79909
ACS Biomaker BV_AMSTERDAM	medical	industry	NL329	UWV_AMSTERDAM	other	gov	NL329	0	5	19	1	0	0	0	NL329				1.60944	2.94444	ACS Biomaker BV	AMSTERDAM	UWV	AMSTERDAM	0	0	0	0	0	0	0	0	0	0	0	1	0	0	0	0	0	NL329NL329	0	95	4.55388
ACS Biomaker BV_AMSTERDAM	medical	industry	NL329	UniQure Biopharma BV_AMSTERDAM	medical	industry	NL329	0	5	41	1	1	0	1	NL329	industry		medical	1.60944	3.71357	ACS Biomaker BV	AMSTERDAM	UniQure Biopharma BV	AMSTERDAM	0	1	0	0	0	0	0	0	0	0	0	0	0	0	0	0	1	NL329NL329	0	205	5.32301
ACS Biomaker BV_AMSTERDAM	medical	industry	NL329	Unilever_VLAARDINGEN	engineering	industry	NL33C	0	5	150	0	1	0	0		industry			1.60944	5.01064	ACS Biomaker BV	AMSTERDAM	Unilever	VLAARDINGEN	0	1	0	0	0	0	0	0	0	0	0	0	0	0	0	0	0	NL329NL33C	0	750	6.62007
ACS Biomaker BV_AMSTERDAM	medical	industry	NL329	University Medical Center Groningen_GRONINGEN	medical	uni	NL113	0	5	1653	0	0	0	1				medical	1.60944	7.41035	ACS Biomaker BV	AMSTERDAM	University Medical Center Groningen	GRONINGEN	0	0	0	0	0	0	0	0	0	1	0	0	0	0	0	0	1	NL329NL113	0	8265	9.01978
ACS Biomaker BV_AMSTERDAM	medical	industry	NL329	University Medical Center Utrecht_GRONINGEN	medical	uni	NL113	0	5	1	0	0	0	1				medical	1.60944	0	ACS Biomaker BV	AMSTERDAM	University Medical Center Utrecht	GRONINGEN	0	0	0	0	0	0	0	0	0	1	0	0	0	0	0	0	1	NL329NL113	0	5	1.60944
ACS Biomaker BV_AMSTERDAM	medical	industry	NL329	University Medical Center Utrecht_UTRECHT	medical	uni	NL310	0	5	7548	0	0	0	1				medical	1.60944	8.92904	ACS Biomaker BV	AMSTERDAM	University Medical Center Utrecht	UTRECHT	0	0	0	0	0	0	0	0	0	1	0	0	0	0	0	0	1	NL329NL310	1	37740	10.5385
ACS Biomaker BV_AMSTERDAM	medical	industry	NL329	University of Amsterdam_AMSTERDAM	other	uni	NL329	0	5	21771	1	0	0	0	NL329				1.60944	9.98833	ACS Biomaker BV	AMSTERDAM	University of Amsterdam	AMSTERDAM	0	0	0	0	0	0	0	0	0	1	0	0	0	0	0	0	0	NL329NL329	0	108855	11.5978
ACS Biomaker BV_AMSTERDAM	medical	industry	NL329	University of Applied Sciences Leiden_LEIDEN	other	uni	NL337	0	5	53	0	0	0	0					1.60944	3.97029	ACS Biomaker BV	AMSTERDAM	University of Applied Sciences Leiden	LEIDEN	0	0	0	0	0	0	0	0	0	1	0	0	0	0	0	0	0	NL329NL337	1	265	5.57973
ACS Biomaker BV_AMSTERDAM	medical	industry	NL329	University of Applied Sciences Utrecht_UTRECHT	other	uni	NL310	0	5	218	0	0	0	0					1.60944	5.3845	ACS Biomaker BV	AMSTERDAM	University of Applied Sciences Utrecht	UTRECHT	0	0	0	0	0	0	0	0	0	1	0	0	0	0	0	0	0	NL329NL310	1	1090	6.99393
ACS Biomaker BV_AMSTERDAM	medical	industry	NL329	University of Groningen_GRONINGEN	other	uni	NL113	0	5	11235	0	0	0	0					1.60944	9.32679	ACS Biomaker BV	AMSTERDAM	University of Groningen	GRONINGEN	0	0	0	0	0	0	0	0	0	1	0	0	0	0	0	0	0	NL329NL113	0	56175	10.9362
ACS Biomaker BV_AMSTERDAM	medical	industry	NL329	University of Humanistic Studies_UTRECHT	other	uni	NL310	0	5	75	0	0	0	0					1.60944	4.31749	ACS Biomaker BV	AMSTERDAM	University of Humanistic Studies	UTRECHT	0	0	0	0	0	0	0	0	0	1	0	0	0	0	0	0	0	NL329NL310	1	375	5.92693
ACS Biomaker BV_AMSTERDAM	medical	industry	NL329	University of Twente_ENSCHEDE	engineering	uni	NL213	0	5	3809	0	0	0	0					1.60944	8.24512	ACS Biomaker BV	AMSTERDAM	University of Twente	ENSCHEDE	0	0	0	0	0	0	0	0	0	1	0	0	0	0	0	0	0	NL329NL213	0	19045	9.85456
ACS Biomaker BV_AMSTERDAM	medical	industry	NL329	Utrecht University_UTRECHT	other	uni	NL310	0	5	9124	0	0	0	0					1.60944	9.11866	ACS Biomaker BV	AMSTERDAM	Utrecht University	UTRECHT	0	0	0	0	0	0	0	0	0	1	0	0	0	0	0	0	0	NL329NL310	1	45620	10.7281
ACS Biomaker BV_AMSTERDAM	medical	industry	NL329	Van Gansewinkel Minerals_EINDHOVEN	engineering	industry	NL414	0	5	4	0	1	0	0		industry			1.60944	1.38629	ACS Biomaker BV	AMSTERDAM	Van Gansewinkel Minerals	EINDHOVEN	0	1	0	0	0	0	0	0	0	0	0	0	0	0	0	0	0	NL329NL414	0	20	2.99573
ACS Biomaker BV_AMSTERDAM	medical	industry	NL329	Van Hall Larenstein University of Applied Sciences_LEEUWARDEN	other	uni	NL124	0	5	71	0	0	0	0					1.60944	4.26268	ACS Biomaker BV	AMSTERDAM	Van Hall Larenstein University of Applied Sciences	LEEUWARDEN	0	0	0	0	0	0	0	0	0	1	0	0	0	0	0	0	0	NL329NL124	0	355	5.87212
ACS Biomaker BV_AMSTERDAM	medical	industry	NL329	Van Mesdag Clinic_GRONINGEN	medical	health	NL113	0	5	8	0	0	0	1				medical	1.60944	2.07944	ACS Biomaker BV	AMSTERDAM	Van Mesdag Clinic	GRONINGEN	0	0	0	0	0	0	0	0	0	0	1	0	0	0	0	0	1	NL329NL113	0	40	3.68888
ACS Biomaker BV_AMSTERDAM	medical	industry	NL329	Van Vledder Consulting_OLST	engineering	industry	NL212	0	5	3	0	1	0	0		industry			1.60944	1.09861	ACS Biomaker BV	AMSTERDAM	Van Vledder Consulting	OLST	0	1	0	0	0	0	0	0	0	0	0	0	0	0	0	0	0	NL329NL212	0	15	2.70805
ACS Biomaker BV_AMSTERDAM	medical	industry	NL329	VanderSat BV_HAARLEM	engineering	industry	NL324	0	5	9	0	1	0	0		industry			1.60944	2.19722	ACS Biomaker BV	AMSTERDAM	VanderSat BV	HAARLEM	0	1	0	0	0	0	0	0	0	0	0	0	0	0	0	0	0	NL329NL324	1	45	3.80666
ACS Biomaker BV_AMSTERDAM	medical	industry	NL329	VanderSat BV_NOORDWIJK	engineering	industry	NL337	0	5	14	0	1	0	0		industry			1.60944	2.63906	ACS Biomaker BV	AMSTERDAM	VanderSat BV	NOORDWIJK	0	1	0	0	0	0	0	0	0	0	0	0	0	0	0	0	0	NL329NL337	1	70	4.2485
ACS Biomaker BV_AMSTERDAM	medical	industry	NL329	VeiligheidNL Consumer Safety Institute_AMSTERDAM	other	pro	NL329	0	5	26	1	0	0	0	NL329				1.60944	3.2581	ACS Biomaker BV	AMSTERDAM	VeiligheidNL Consumer Safety Institute	AMSTERDAM	0	0	0	0	0	1	0	0	0	0	0	0	0	0	0	0	0	NL329NL329	0	130	4.86753
ACS Biomaker BV_AMSTERDAM	medical	industry	NL329	Vetenary Clinic Tweestromenland_WIJCHEN	medical	health	NL226	0	5	1	0	0	0	1				medical	1.60944	0	ACS Biomaker BV	AMSTERDAM	Vetenary Clinic Tweestromenland	WIJCHEN	0	0	0	0	0	0	0	0	0	0	1	0	0	0	0	0	1	NL329NL226	0	5	1.60944
ACS Biomaker BV_AMSTERDAM	medical	industry	NL329	ViaSana Clinic_MILL	medical	health	NL413	0	5	5	0	0	0	1				medical	1.60944	1.60944	ACS Biomaker BV	AMSTERDAM	ViaSana Clinic	MILL	0	0	0	0	0	0	0	0	0	0	1	0	0	0	0	0	1	NL329NL413	0	25	3.21888
ACS Biomaker BV_AMSTERDAM	medical	industry	NL329	Viecuri Medical Center_NIJMEGEN	medical	health	NL226	0	5	1	0	0	0	1				medical	1.60944	0	ACS Biomaker BV	AMSTERDAM	Viecuri Medical Center	NIJMEGEN	0	0	0	0	0	0	0	0	0	0	1	0	0	0	0	0	1	NL329NL226	0	5	1.60944
ACS Biomaker BV_AMSTERDAM	medical	industry	NL329	Viecuri Medical Center_VENLO	medical	health	NL421	0	5	167	0	0	0	1				medical	1.60944	5.11799	ACS Biomaker BV	AMSTERDAM	Viecuri Medical Center	VENLO	0	0	0	0	0	0	0	0	0	0	1	0	0	0	0	0	1	NL329NL421	0	835	6.72743
ACS Biomaker BV_AMSTERDAM	medical	industry	NL329	Viecuri Medical Center_VENRAY	medical	health	NL421	0	5	4	0	0	0	1				medical	1.60944	1.38629	ACS Biomaker BV	AMSTERDAM	Viecuri Medical Center	VENRAY	0	0	0	0	0	0	0	0	0	0	1	0	0	0	0	0	1	NL329NL421	0	20	2.99573
ACS Biomaker BV_AMSTERDAM	medical	industry	NL329	Viersprong Inst Studies Personal Disorders_BERGEN OP ZOOM	medical	health	NL411	0	5	1	0	0	0	1				medical	1.60944	0	ACS Biomaker BV	AMSTERDAM	Viersprong Inst Studies Personal Disorders	BERGEN OP ZOOM	0	0	0	0	0	0	0	0	0	0	1	0	0	0	0	0	1	NL329NL411	0	5	1.60944
ACS Biomaker BV_AMSTERDAM	medical	industry	NL329	Viersprong Inst Studies Personal Disorders_HALSTEREN	medical	health	NL411	0	5	11	0	0	0	1				medical	1.60944	2.3979	ACS Biomaker BV	AMSTERDAM	Viersprong Inst Studies Personal Disorders	HALSTEREN	0	0	0	0	0	0	0	0	0	0	1	0	0	0	0	0	1	NL329NL411	0	55	4.00733
ACS Biomaker BV_AMSTERDAM	medical	industry	NL329	Vilans National Center Expertise Long Term Care_UTRECHT	medical	health	NL310	0	5	20	0	0	0	1				medical	1.60944	2.99573	ACS Biomaker BV	AMSTERDAM	Vilans National Center Expertise Long Term Care	UTRECHT	0	0	0	0	0	0	0	0	0	0	1	0	0	0	0	0	1	NL329NL310	1	100	4.60517
ACS Biomaker BV_AMSTERDAM	medical	industry	NL329	Vincent van Gogh Institute_NIJMEGEN	medical	health	NL226	0	5	1	0	0	0	1				medical	1.60944	0	ACS Biomaker BV	AMSTERDAM	Vincent van Gogh Institute	NIJMEGEN	0	0	0	0	0	0	0	0	0	0	1	0	0	0	0	0	1	NL329NL226	0	5	1.60944
ACS Biomaker BV_AMSTERDAM	medical	industry	NL329	Vincent van Gogh Institute_VENRAY	medical	health	NL421	0	5	29	0	0	0	1				medical	1.60944	3.3673	ACS Biomaker BV	AMSTERDAM	Vincent van Gogh Institute	VENRAY	0	0	0	0	0	0	0	0	0	0	1	0	0	0	0	0	1	NL329NL421	0	145	4.97673
ACS Biomaker BV_AMSTERDAM	medical	industry	NL329	Virenze Center for Infant Mental Health Care_MAASTRICHT	medical	health	NL423	0	5	8	0	0	0	1				medical	1.60944	2.07944	ACS Biomaker BV	AMSTERDAM	Virenze Center for Infant Mental Health Care	MAASTRICHT	0	0	0	0	0	0	0	0	0	0	1	0	0	0	0	0	1	NL329NL423	0	40	3.68888
ACS Biomaker BV_AMSTERDAM	medical	industry	NL329	ViroClin Biosci BV_ROTTERDAM	medical	industry	NL33C	0	5	17	0	1	0	1		industry		medical	1.60944	2.83321	ACS Biomaker BV	AMSTERDAM	ViroClin Biosci BV	ROTTERDAM	0	1	0	0	0	0	0	0	0	0	0	0	0	0	0	0	1	NL329NL33C	0	85	4.44265
ACS Biomaker BV_AMSTERDAM	medical	industry	NL329	Vrije Universiteit Amsterdam_AMSTERDAM	other	uni	NL329	0	5	12152	1	0	0	0	NL329				1.60944	9.40525	ACS Biomaker BV	AMSTERDAM	Vrije Universiteit Amsterdam	AMSTERDAM	0	0	0	0	0	0	0	0	0	1	0	0	0	0	0	0	0	NL329NL329	0	60760	11.0147
ACS Biomaker BV_AMSTERDAM	medical	industry	NL329	Wageningen Bioveterinary Research_LELYSTAD	engineering	uni	NL230	0	5	63	0	0	0	0					1.60944	4.14313	ACS Biomaker BV	AMSTERDAM	Wageningen Bioveterinary Research	LELYSTAD	0	0	0	0	0	0	0	0	0	1	0	0	0	0	0	0	0	NL329NL230	0	315	5.75257
ACS Biomaker BV_AMSTERDAM	medical	industry	NL329	Wageningen University & Research_WAGENINGEN	engineering	uni	NL221	0	5	6717	0	0	0	0					1.60944	8.8124	ACS Biomaker BV	AMSTERDAM	Wageningen University & Research	WAGENINGEN	0	0	0	0	0	0	0	0	0	1	0	0	0	0	0	0	0	NL329NL221	0	33585	10.4218
ACS Biomaker BV_AMSTERDAM	medical	industry	NL329	Waternet_AMSTERDAM	other	gov	NL329	0	5	36	1	0	0	0	NL329				1.60944	3.58352	ACS Biomaker BV	AMSTERDAM	Waternet	AMSTERDAM	0	0	0	0	0	0	0	0	0	0	0	1	0	0	0	0	0	NL329NL329	0	180	5.19296
ACS Biomaker BV_AMSTERDAM	medical	industry	NL329	Westerdijk Fungal Biodiversity Institute_UTRECHT	other	pro	NL310	0	5	347	0	0	0	0					1.60944	5.84932	ACS Biomaker BV	AMSTERDAM	Westerdijk Fungal Biodiversity Institute	UTRECHT	0	0	0	0	0	1	0	0	0	0	0	0	0	0	0	0	0	NL329NL310	1	1735	7.45876
ACS Biomaker BV_AMSTERDAM	medical	industry	NL329	Westfries Gasthuis_HOORN	medical	health	NL321	0	5	60	0	0	0	1				medical	1.60944	4.09434	ACS Biomaker BV	AMSTERDAM	Westfries Gasthuis	HOORN	0	0	0	0	0	0	0	0	0	0	1	0	0	0	0	0	1	NL329NL321	1	300	5.70378
ACS Biomaker BV_AMSTERDAM	medical	industry	NL329	Wetsus European Centre of Excellence for Sustainable Water Technology_LEEUWARDEN	other	pro	NL124	0	5	144	0	0	0	0					1.60944	4.96981	ACS Biomaker BV	AMSTERDAM	Wetsus European Centre of Excellence for Sustainable Water Technology	LEEUWARDEN	0	0	0	0	0	1	0	0	0	0	0	0	0	0	0	0	0	NL329NL124	0	720	6.57925
ACS Biomaker BV_AMSTERDAM	medical	industry	NL329	Wilhelmina Ziekenhuis Assen_ASSEN	medical	health	NL131	0	5	19	0	0	0	1				medical	1.60944	2.94444	ACS Biomaker BV	AMSTERDAM	Wilhelmina Ziekenhuis Assen	ASSEN	0	0	0	0	0	0	0	0	0	0	1	0	0	0	0	0	1	NL329NL131	0	95	4.55388
ACS Biomaker BV_AMSTERDAM	medical	industry	NL329	Winclove Probiot BV_AMSTERDAM	medical	industry	NL329	0	5	14	1	1	0	1	NL329	industry		medical	1.60944	2.63906	ACS Biomaker BV	AMSTERDAM	Winclove Probiot BV	AMSTERDAM	0	1	0	0	0	0	0	0	0	0	0	0	0	0	0	0	1	NL329NL329	0	70	4.2485
ACS Biomaker BV_AMSTERDAM	medical	industry	NL329	Windesheim University of Applied Sciences_ZWOLLE	other	uni	NL211	0	5	83	0	0	0	0					1.60944	4.41884	ACS Biomaker BV	AMSTERDAM	Windesheim University of Applied Sciences	ZWOLLE	0	0	0	0	0	0	0	0	0	1	0	0	0	0	0	0	0	NL329NL211	0	415	6.02828
ACS Biomaker BV_AMSTERDAM	medical	industry	NL329	Wings of Care BV_VUGHT	medical	industry	NL413	0	5	2	0	1	0	1		industry		medical	1.60944	0.693147	ACS Biomaker BV	AMSTERDAM	Wings of Care BV	VUGHT	0	1	0	0	0	0	0	0	0	0	0	0	0	0	0	0	1	NL329NL413	0	10	2.30259
ACS Biomaker BV_AMSTERDAM	medical	industry	NL329	Witteveen Bos Consulting Engineers_DEVENTER	engineering	industry	NL212	0	5	14	0	1	0	0		industry			1.60944	2.63906	ACS Biomaker BV	AMSTERDAM	Witteveen Bos Consulting Engineers	DEVENTER	0	1	0	0	0	0	0	0	0	0	0	0	0	0	0	0	0	NL329NL212	0	70	4.2485
ACS Biomaker BV_AMSTERDAM	medical	industry	NL329	World Health Organization_ROTTERDAM	medical	health	NL33C	0	5	1	0	0	0	1				medical	1.60944	0	ACS Biomaker BV	AMSTERDAM	World Health Organization	ROTTERDAM	0	0	0	0	0	0	0	0	0	0	1	0	0	0	0	0	1	NL329NL33C	0	5	1.60944
ACS Biomaker BV_AMSTERDAM	medical	industry	NL329	World Health Organization_SHERTOGENBOSCH	medical	health	NL413	0	5	4	0	0	0	1				medical	1.60944	1.38629	ACS Biomaker BV	AMSTERDAM	World Health Organization	SHERTOGENBOSCH	0	0	0	0	0	0	0	0	0	0	1	0	0	0	0	0	1	NL329NL413	0	20	2.99573
ACS Biomaker BV_AMSTERDAM	medical	industry	NL329	World Health Organization_UTRECHT	medical	health	NL310	0	5	11	0	0	0	1				medical	1.60944	2.3979	ACS Biomaker BV	AMSTERDAM	World Health Organization	UTRECHT	0	0	0	0	0	0	0	0	0	0	1	0	0	0	0	0	1	NL329NL310	1	55	4.00733
ACS Biomaker BV_AMSTERDAM	medical	industry	NL329	World Players Union FIFA_HOOFDDORP	other	culture	NL329	0	5	6	1	0	0	0	NL329				1.60944	1.79176	ACS Biomaker BV	AMSTERDAM	World Players Union FIFA	HOOFDDORP	0	0	0	0	0	0	0	0	0	0	0	0	0	0	0	0	0	NL329NL329	0	30	3.4012
ACS Biomaker BV_AMSTERDAM	medical	industry	NL329	Xpand Biotechnol BV_BILTHOVEN	engineering	industry	NL310	0	5	13	0	1	0	0		industry			1.60944	2.56495	ACS Biomaker BV	AMSTERDAM	Xpand Biotechnol BV	BILTHOVEN	0	1	0	0	0	0	0	0	0	0	0	0	0	0	0	0	0	NL329NL310	1	65	4.17439
ACS Biomaker BV_AMSTERDAM	medical	industry	NL329	Yulius Acad_AMSTERDAM	medical	health	NL329	0	5	1	1	0	0	1	NL329			medical	1.60944	0	ACS Biomaker BV	AMSTERDAM	Yulius Acad	AMSTERDAM	0	0	0	0	0	0	0	0	0	0	1	0	0	0	0	0	1	NL329NL329	0	5	1.60944
ACS Biomaker BV_AMSTERDAM	medical	industry	NL329	Yulius Acad_BARENDRECHT	medical	health	NL33C	0	5	18	0	0	0	1				medical	1.60944	2.89037	ACS Biomaker BV	AMSTERDAM	Yulius Acad	BARENDRECHT	0	0	0	0	0	0	0	0	0	0	1	0	0	0	0	0	1	NL329NL33C	0	90	4.49981
ACS Biomaker BV_AMSTERDAM	medical	industry	NL329	Yulius Acad_DORDRECHT	medical	health	NL33A	0	5	13	0	0	0	1				medical	1.60944	2.56495	ACS Biomaker BV	AMSTERDAM	Yulius Acad	DORDRECHT	0	0	0	0	0	0	0	0	0	0	1	0	0	0	0	0	1	NL329NL33A	0	65	4.17439
ACS Biomaker BV_AMSTERDAM	medical	industry	NL329	Yulius Acad_ROTTERDAM	medical	health	NL33C	0	5	5	0	0	0	1				medical	1.60944	1.60944	ACS Biomaker BV	AMSTERDAM	Yulius Acad	ROTTERDAM	0	0	0	0	0	0	0	0	0	0	1	0	0	0	0	0	1	NL329NL33C	0	25	3.21888
ACS Biomaker BV_AMSTERDAM	medical	industry	NL329	Zaans Medisch Centrum_ZAANDAM	medical	health	NL325	0	5	53	0	0	0	1				medical	1.60944	3.97029	ACS Biomaker BV	AMSTERDAM	Zaans Medisch Centrum	ZAANDAM	0	0	0	0	0	0	0	0	0	0	1	0	0	0	0	0	1	NL329NL325	1	265	5.57973
ACS Biomaker BV_AMSTERDAM	medical	industry	NL329	Ziekenhuis Groep Twente_ALMELO	medical	health	NL213	0	5	121	0	0	0	1				medical	1.60944	4.79579	ACS Biomaker BV	AMSTERDAM	Ziekenhuis Groep Twente	ALMELO	0	0	0	0	0	0	0	0	0	0	1	0	0	0	0	0	1	NL329NL213	0	605	6.40523
ACS Biomaker BV_AMSTERDAM	medical	industry	NL329	Zonnestraal Eye Hospital_AMSTERDAM	medical	health	NL329	0	5	2	1	0	0	1	NL329			medical	1.60944	0.693147	ACS Biomaker BV	AMSTERDAM	Zonnestraal Eye Hospital	AMSTERDAM	0	0	0	0	0	0	0	0	0	0	1	0	0	0	0	0	1	NL329NL329	0	10	2.30259
ACS Biomaker BV_AMSTERDAM	medical	industry	NL329	Zorgapotheek Nederland BV_UTRECHT	medical	health	NL310	0	5	4	0	0	0	1				medical	1.60944	1.38629	ACS Biomaker BV	AMSTERDAM	Zorgapotheek Nederland BV	UTRECHT	0	0	0	0	0	0	0	0	0	0	1	0	0	0	0	0	1	NL329NL310	1	20	2.99573
ACS Biomaker BV_AMSTERDAM	medical	industry	NL329	Zorggroep Almere_ALMERE	medical	health	NL230	0	5	1	0	0	0	1				medical	1.60944	0	ACS Biomaker BV	AMSTERDAM	Zorggroep Almere	ALMERE	0	0	0	0	0	0	0	0	0	0	1	0	0	0	0	0	1	NL329NL230	0	5	1.60944
ACS Biomaker BV_AMSTERDAM	medical	industry	NL329	Zorggrp Noorderbreedte & Tjongerschans_LEEUWARDEN	medical	health	NL124	0	5	1	0	0	0	1				medical	1.60944	0	ACS Biomaker BV	AMSTERDAM	Zorggrp Noorderbreedte & Tjongerschans	LEEUWARDEN	0	0	0	0	0	0	0	0	0	0	1	0	0	0	0	0	1	NL329NL124	0	5	1.60944
ACS Biomaker BV_AMSTERDAM	medical	industry	NL329	Zuyd University of Applied Sciences_HEERLEN	other	uni	NL423	0	5	123	0	0	0	0					1.60944	4.81218	ACS Biomaker BV	AMSTERDAM	Zuyd University of Applied Sciences	HEERLEN	0	0	0	0	0	0	0	0	0	1	0	0	0	0	0	0	0	NL329NL423	0	615	6.42162
ACS Biomaker BV_AMSTERDAM	medical	industry	NL329	Zuyd University of Applied Sciences_MAASTRICHT	other	uni	NL423	0	5	17	0	0	0	0					1.60944	2.83321	ACS Biomaker BV	AMSTERDAM	Zuyd University of Applied Sciences	MAASTRICHT	0	0	0	0	0	0	0	0	0	1	0	0	0	0	0	0	0	NL329NL423	0	85	4.44265
ACS Biomaker BV_AMSTERDAM	medical	industry	NL329	Zuyderland_GELEEN	medical	health	NL423	0	5	14	0	0	0	1				medical	1.60944	2.63906	ACS Biomaker BV	AMSTERDAM	Zuyderland	GELEEN	0	0	0	0	0	0	0	0	0	0	1	0	0	0	0	0	1	NL329NL423	0	70	4.2485
ACS Biomaker BV_AMSTERDAM	medical	industry	NL329	Zuyderland_HEERLEN	medical	health	NL423	0	5	277	0	0	0	1				medical	1.60944	5.62402	ACS Biomaker BV	AMSTERDAM	Zuyderland	HEERLEN	0	0	0	0	0	0	0	0	0	0	1	0	0	0	0	0	1	NL329NL423	0	1385	7.23346
ACS Biomaker BV_AMSTERDAM	medical	industry	NL329	Zuyderland_SITTARD	medical	health	NL423	0	5	133	0	0	0	1				medical	1.60944	4.89035	ACS Biomaker BV	AMSTERDAM	Zuyderland	SITTARD	0	0	0	0	0	0	0	0	0	0	1	0	0	0	0	0	1	NL329NL423	0	665	6.49979
ACS Biomaker BV_AMSTERDAM	medical	industry	NL329	s Heeren Loo Zorggroep_AMERSFOORT	medical	health	NL310	0	5	8	0	0	0	1				medical	1.60944	2.07944	ACS Biomaker BV	AMSTERDAM	s Heeren Loo Zorggroep	AMERSFOORT	0	0	0	0	0	0	0	0	0	0	1	0	0	0	0	0	1	NL329NL310	1	40	3.68888
ACS Biomaker BV_AMSTERDAM	medical	industry	NL329	s Heeren Loo Zorggroep_ERMELO	medical	health	NL221	0	5	1	0	0	0	1				medical	1.60944	0	ACS Biomaker BV	AMSTERDAM	s Heeren Loo Zorggroep	ERMELO	0	0	0	0	0	0	0	0	0	0	1	0	0	0	0	0	1	NL329NL221	0	5	1.60944
ACS Biomaker BV_AMSTERDAM	medical	industry	NL329	s Heeren Loo Zorggroep_WEKEROM	medical	health	NL221	0	5	3	0	0	0	1				medical	1.60944	1.09861	ACS Biomaker BV	AMSTERDAM	s Heeren Loo Zorggroep	WEKEROM	0	0	0	0	0	0	0	0	0	0	1	0	0	0	0	0	1	NL329NL221	0	15	2.70805
AIDS Foundation_AMSTERDAM	medical	health	NL329	ARLANXEO Performance Elastomers_GELEEN	engineering	industry	NL423	0	17	3	0	0	0	0					2.83321	1.09861	AIDS Foundation	AMSTERDAM	ARLANXEO Performance Elastomers	GELEEN	0	0	0	0	0	0	0	0	0	0	1	0	0	0	0	0	0	NL329NL423	0	51	3.93183
AIDS Foundation_AMSTERDAM	medical	health	NL329	ARQ Nationaal Psychotrauma Centrum_DIEMEN	medical	pro	NL329	0	17	101	1	0	0	1	NL329			medical	2.83321	4.61512	AIDS Foundation	AMSTERDAM	ARQ Nationaal Psychotrauma Centrum	DIEMEN	0	0	0	0	0	0	1	0	0	0	0	0	0	0	0	0	1	NL329NL329	0	1717	7.44833
AIDS Foundation_AMSTERDAM	medical	health	NL329	ARQ Nationaal Psychotrauma Centrum_NOORDWIJKERHOUT	medical	pro	NL337	0	17	2	0	0	0	1				medical	2.83321	0.693147	AIDS Foundation	AMSTERDAM	ARQ Nationaal Psychotrauma Centrum	NOORDWIJKERHOUT	0	0	0	0	0	0	1	0	0	0	0	0	0	0	0	0	1	NL329NL337	1	34	3.52636
AIDS Foundation_AMSTERDAM	medical	health	NL329	ARQ Nationaal Psychotrauma Centrum_OEGSTGEEST	medical	pro	NL337	0	17	9	0	0	0	1				medical	2.83321	2.19722	AIDS Foundation	AMSTERDAM	ARQ Nationaal Psychotrauma Centrum	OEGSTGEEST	0	0	0	0	0	0	1	0	0	0	0	0	0	0	0	0	1	NL329NL337	1	153	5.03044
AIDS Foundation_AMSTERDAM	medical	health	NL329	ASML_VELDHOVEN	engineering	industry	NL414	0	17	56	0	0	0	0					2.83321	4.02535	AIDS Foundation	AMSTERDAM	ASML	VELDHOVEN	0	0	0	0	0	0	0	0	0	0	1	0	0	0	0	0	0	NL329NL414	0	952	6.85856
AIDS Foundation_AMSTERDAM	medical	health	NL329	AVAG_AMSTERDAM	medical	health	NL329	0	17	3	1	1	0	1	NL329	health		medical	2.83321	1.09861	AIDS Foundation	AMSTERDAM	AVAG	AMSTERDAM	1	0	0	0	0	0	0	0	0	0	0	0	0	0	0	0	1	NL329NL329	0	51	3.93183
AIDS Foundation_AMSTERDAM	medical	health	NL329	AVAG_GRONINGEN	medical	health	NL113	0	17	3	0	1	0	1		health		medical	2.83321	1.09861	AIDS Foundation	AMSTERDAM	AVAG	GRONINGEN	1	0	0	0	0	0	0	0	0	0	0	0	0	0	0	0	1	NL329NL113	0	51	3.93183
AIDS Foundation_AMSTERDAM	medical	health	NL329	AVANS University of Applied Sciences_BREDA	other	uni	NL411	0	17	101	0	0	0	0					2.83321	4.61512	AIDS Foundation	AMSTERDAM	AVANS University of Applied Sciences	BREDA	0	0	0	0	0	0	0	0	0	0	0	0	1	0	0	0	0	NL329NL411	0	1717	7.44833
AIDS Foundation_AMSTERDAM	medical	health	NL329	AVANS University of Applied Sciences_SHERTOGENBOSCH	other	uni	NL413	0	17	5	0	0	0	0					2.83321	1.60944	AIDS Foundation	AMSTERDAM	AVANS University of Applied Sciences	SHERTOGENBOSCH	0	0	0	0	0	0	0	0	0	0	0	0	1	0	0	0	0	NL329NL413	0	85	4.44265
AIDS Foundation_AMSTERDAM	medical	health	NL329	AVANS University of Applied Sciences_TILBURG	other	uni	NL412	0	17	5	0	0	0	0					2.83321	1.60944	AIDS Foundation	AMSTERDAM	AVANS University of Applied Sciences	TILBURG	0	0	0	0	0	0	0	0	0	0	0	0	1	0	0	0	0	NL329NL412	0	85	4.44265
AIDS Foundation_AMSTERDAM	medical	health	NL329	Akzo Nobel_SASSENHEIM	engineering	industry	NL337	0	17	14	0	0	0	0					2.83321	2.63906	AIDS Foundation	AMSTERDAM	Akzo Nobel	SASSENHEIM	0	0	0	0	0	0	0	0	0	0	1	0	0	0	0	0	0	NL329NL337	1	238	5.47227
AIDS Foundation_AMSTERDAM	medical	health	NL329	Albemarle Catalysts Co BV_AMSTERDAM	engineering	industry	NL329	0	17	8	1	0	0	0	NL329				2.83321	2.07944	AIDS Foundation	AMSTERDAM	Albemarle Catalysts Co BV	AMSTERDAM	0	0	0	0	0	0	0	0	0	0	1	0	0	0	0	0	0	NL329NL329	0	136	4.91265
AIDS Foundation_AMSTERDAM	medical	health	NL329	Albert Schweitzer Hospital_DORDRECHT	medical	health	NL33A	0	17	218	0	1	0	1		health		medical	2.83321	5.3845	AIDS Foundation	AMSTERDAM	Albert Schweitzer Hospital	DORDRECHT	1	0	0	0	0	0	0	0	0	0	0	0	0	0	0	0	1	NL329NL33A	0	3706	8.21771
AIDS Foundation_AMSTERDAM	medical	health	NL329	Alliance Smokefree Holland_THE HAGUE	medical	health	NL332	0	17	10	0	1	0	1		health		medical	2.83321	2.30259	AIDS Foundation	AMSTERDAM	Alliance Smokefree Holland	THE HAGUE	1	0	0	0	0	0	0	0	0	0	0	0	0	0	0	0	1	NL329NL332	0	170	5.1358
AIDS Foundation_AMSTERDAM	medical	health	NL329	Alrijne Hosp_LEIDEN	medical	health	NL337	0	17	22	0	1	0	1		health		medical	2.83321	3.09104	AIDS Foundation	AMSTERDAM	Alrijne Hosp	LEIDEN	1	0	0	0	0	0	0	0	0	0	0	0	0	0	0	0	1	NL329NL337	1	374	5.92426
AIDS Foundation_AMSTERDAM	medical	health	NL329	Alrijne Hosp_LEIDERDORP	medical	health	NL337	0	17	59	0	1	0	1		health		medical	2.83321	4.07754	AIDS Foundation	AMSTERDAM	Alrijne Hosp	LEIDERDORP	1	0	0	0	0	0	0	0	0	0	0	0	0	0	0	0	1	NL329NL337	1	1003	6.91075
AIDS Foundation_AMSTERDAM	medical	health	NL329	Altenburg & Wymenga Ecol Consultants_VEENWOUDEN	engineering	industry	NL124	0	17	8	0	0	0	0					2.83321	2.07944	AIDS Foundation	AMSTERDAM	Altenburg & Wymenga Ecol Consultants	VEENWOUDEN	0	0	0	0	0	0	0	0	0	0	1	0	0	0	0	0	0	NL329NL124	0	136	4.91265
AIDS Foundation_AMSTERDAM	medical	health	NL329	Altrecht _NIEUWEGEIN	medical	health	NL310	0	17	2	0	1	0	1		health		medical	2.83321	0.693147	AIDS Foundation	AMSTERDAM	Altrecht	NIEUWEGEIN	1	0	0	0	0	0	0	0	0	0	0	0	0	0	0	0	1	NL329NL310	1	34	3.52636
AIDS Foundation_AMSTERDAM	medical	health	NL329	Altrecht_DEN DOLDER	medical	health	NL310	0	17	12	0	1	0	1		health		medical	2.83321	2.48491	AIDS Foundation	AMSTERDAM	Altrecht	DEN DOLDER	1	0	0	0	0	0	0	0	0	0	0	0	0	0	0	0	1	NL329NL310	1	204	5.31812
AIDS Foundation_AMSTERDAM	medical	health	NL329	Altrecht_UTRECHT	medical	health	NL310	0	17	62	0	1	0	1		health		medical	2.83321	4.12713	AIDS Foundation	AMSTERDAM	Altrecht	UTRECHT	1	0	0	0	0	0	0	0	0	0	0	0	0	0	0	0	1	NL329NL310	1	1054	6.96035
AIDS Foundation_AMSTERDAM	medical	health	NL329	Altrecht_ZEIST	medical	health	NL310	0	17	23	0	1	0	1		health		medical	2.83321	3.13549	AIDS Foundation	AMSTERDAM	Altrecht	ZEIST	1	0	0	0	0	0	0	0	0	0	0	0	0	0	0	0	1	NL329NL310	1	391	5.96871
AIDS Foundation_AMSTERDAM	medical	health	NL329	Amnitrans Eye Bank_ROTTERDAM	medical	health	NL33C	0	17	161	0	1	0	1		health		medical	2.83321	5.0814	AIDS Foundation	AMSTERDAM	Amnitrans Eye Bank	ROTTERDAM	1	0	0	0	0	0	0	0	0	0	0	0	0	0	0	0	1	NL329NL33C	0	2737	7.91462
AIDS Foundation_AMSTERDAM	medical	health	NL329	Amphia Ziekenhuis_BREDA	medical	health	NL411	0	17	399	0	1	0	1		health		medical	2.83321	5.98896	AIDS Foundation	AMSTERDAM	Amphia Ziekenhuis	BREDA	1	0	0	0	0	0	0	0	0	0	0	0	0	0	0	0	1	NL329NL411	0	6783	8.82218
AIDS Foundation_AMSTERDAM	medical	health	NL329	Amstelland Hospital_AMSTELVEEN	medical	health	NL329	0	17	43	1	1	0	1	NL329	health		medical	2.83321	3.7612	AIDS Foundation	AMSTERDAM	Amstelland Hospital	AMSTELVEEN	1	0	0	0	0	0	0	0	0	0	0	0	0	0	0	0	1	NL329NL329	0	731	6.59441
AIDS Foundation_AMSTERDAM	medical	health	NL329	Amsterdam Inst Adv Metropolitan Solutions (AMS)_AMSTERDAM	other	pro	NL329	0	17	4	1	0	0	0	NL329				2.83321	1.38629	AIDS Foundation	AMSTERDAM	Amsterdam Inst Adv Metropolitan Solutions (AMS)	AMSTERDAM	0	0	0	0	0	0	1	0	0	0	0	0	0	0	0	0	0	NL329NL329	0	68	4.21951
AIDS Foundation_AMSTERDAM	medical	health	NL329	Amsterdam Institute for Global Health and Development_AMSTERDAM	medical	health	NL329	0	17	6	1	1	0	1	NL329	health		medical	2.83321	1.79176	AIDS Foundation	AMSTERDAM	Amsterdam Institute for Global Health and Development	AMSTERDAM	1	0	0	0	0	0	0	0	0	0	0	0	0	0	0	0	1	NL329NL329	0	102	4.62497
AIDS Foundation_AMSTERDAM	medical	health	NL329	Amsterdam Scientific Instruments BV_AMSTERDAM	engineering	industry	NL329	0	17	1	1	0	0	0	NL329				2.83321	0	AIDS Foundation	AMSTERDAM	Amsterdam Scientific Instruments BV	AMSTERDAM	0	0	0	0	0	0	0	0	0	0	1	0	0	0	0	0	0	NL329NL329	0	17	2.83321
AIDS Foundation_AMSTERDAM	medical	health	NL329	Amsterdam University Medical Centre_AMSTERDAM	medical	uni	NL329	1	17	8594	1	0	0	1	NL329			medical	2.83321	9.05882	AIDS Foundation	AMSTERDAM	Amsterdam University Medical Centre	AMSTERDAM	0	0	0	0	0	0	0	0	0	0	0	0	1	0	0	0	1	NL329NL329	0	146098	11.892
AIDS Foundation_AMSTERDAM	medical	health	NL329	Amsterdam University Medical Centre_APELDOORN	medical	uni	NL221	0	17	126	0	0	0	1				medical	2.83321	4.83628	AIDS Foundation	AMSTERDAM	Amsterdam University Medical Centre	APELDOORN	0	0	0	0	0	0	0	0	0	0	0	0	1	0	0	0	1	NL329NL221	0	2142	7.6695
AIDS Foundation_AMSTERDAM	medical	health	NL329	Amsterdam University of Applied Sciences_AMSTERDAM	other	uni	NL329	0	17	242	1	0	0	0	NL329				2.83321	5.48894	AIDS Foundation	AMSTERDAM	Amsterdam University of Applied Sciences	AMSTERDAM	0	0	0	0	0	0	0	0	0	0	0	0	1	0	0	0	0	NL329NL329	0	4114	8.32215
AIDS Foundation_AMSTERDAM	medical	health	NL329	Andriessen Consultants_MALDEN	medical	industry	NL226	0	17	8	0	0	0	1				medical	2.83321	2.07944	AIDS Foundation	AMSTERDAM	Andriessen Consultants	MALDEN	0	0	0	0	0	0	0	0	0	0	1	0	0	0	0	0	1	NL329NL226	0	136	4.91265
AIDS Foundation_AMSTERDAM	medical	health	NL329	Animal Health Service_DEVENTER	medical	health	NL212	0	17	70	0	1	0	1		health		medical	2.83321	4.2485	AIDS Foundation	AMSTERDAM	Animal Health Service	DEVENTER	1	0	0	0	0	0	0	0	0	0	0	0	0	0	0	0	1	NL329NL212	0	1190	7.08171
AIDS Foundation_AMSTERDAM	medical	health	NL329	Antes Ctr Mental Health Care_ROTTERDAM	medical	health	NL33C	0	17	9	0	1	0	1		health		medical	2.83321	2.19722	AIDS Foundation	AMSTERDAM	Antes Ctr Mental Health Care	ROTTERDAM	1	0	0	0	0	0	0	0	0	0	0	0	0	0	0	0	1	NL329NL33C	0	153	5.03044
AIDS Foundation_AMSTERDAM	medical	health	NL329	ArboNed_UTRECHT	medical	health	NL310	0	17	13	0	1	0	1		health		medical	2.83321	2.56495	AIDS Foundation	AMSTERDAM	ArboNed	UTRECHT	1	0	0	0	0	0	0	0	0	0	0	0	0	0	0	0	1	NL329NL310	1	221	5.39816
AIDS Foundation_AMSTERDAM	medical	health	NL329	Arkin Institute for Mental Health_AMSTERDAM	medical	health	NL329	0	17	80	1	1	0	1	NL329	health		medical	2.83321	4.38203	AIDS Foundation	AMSTERDAM	Arkin Institute for Mental Health	AMSTERDAM	1	0	0	0	0	0	0	0	0	0	0	0	0	0	0	0	1	NL329NL329	0	1360	7.21524
AIDS Foundation_AMSTERDAM	medical	health	NL329	Artemis_DELFT	medical	health	NL333	0	17	6	0	1	0	1		health		medical	2.83321	1.79176	AIDS Foundation	AMSTERDAM	Artemis	DELFT	1	0	0	0	0	0	0	0	0	0	0	0	0	0	0	0	1	NL329NL333	0	102	4.62497
AIDS Foundation_AMSTERDAM	medical	health	NL329	Artemis_UTRECHT	medical	health	NL310	0	17	5	0	1	0	1		health		medical	2.83321	1.60944	AIDS Foundation	AMSTERDAM	Artemis	UTRECHT	1	0	0	0	0	0	0	0	0	0	0	0	0	0	0	0	1	NL329NL310	1	85	4.44265
AIDS Foundation_AMSTERDAM	medical	health	NL329	Artis Zoo_AMSTERDAM	other	culture	NL329	0	17	7	1	0	0	0	NL329				2.83321	1.94591	AIDS Foundation	AMSTERDAM	Artis Zoo	AMSTERDAM	0	0	0	0	0	0	0	0	0	0	0	0	0	0	0	0	0	NL329NL329	0	119	4.77912
AIDS Foundation_AMSTERDAM	medical	health	NL329	Atrium Medisch Centrum_HEERLEN	medical	health	NL423	0	17	98	0	1	0	1		health		medical	2.83321	4.58497	AIDS Foundation	AMSTERDAM	Atrium Medisch Centrum	HEERLEN	1	0	0	0	0	0	0	0	0	0	0	0	0	0	0	0	1	NL329NL423	0	1666	7.41818
AIDS Foundation_AMSTERDAM	medical	health	NL329	Aveleijn_BORNE	medical	health	NL213	0	17	4	0	1	0	1		health		medical	2.83321	1.38629	AIDS Foundation	AMSTERDAM	Aveleijn	BORNE	1	0	0	0	0	0	0	0	0	0	0	0	0	0	0	0	1	NL329NL213	0	68	4.21951
AIDS Foundation_AMSTERDAM	medical	health	NL329	Bartimeus_BERGEN OP ZOOM	medical	health	NL411	0	17	1	0	1	0	1		health		medical	2.83321	0	AIDS Foundation	AMSTERDAM	Bartimeus	BERGEN OP ZOOM	1	0	0	0	0	0	0	0	0	0	0	0	0	0	0	0	1	NL329NL411	0	17	2.83321
AIDS Foundation_AMSTERDAM	medical	health	NL329	Bartimeus_DOORN	medical	health	NL310	0	17	7	0	1	0	1		health		medical	2.83321	1.94591	AIDS Foundation	AMSTERDAM	Bartimeus	DOORN	1	0	0	0	0	0	0	0	0	0	0	0	0	0	0	0	1	NL329NL310	1	119	4.77912
AIDS Foundation_AMSTERDAM	medical	health	NL329	Bartimeus_UTRECHT	medical	health	NL310	0	17	1	0	1	0	1		health		medical	2.83321	0	AIDS Foundation	AMSTERDAM	Bartimeus	UTRECHT	1	0	0	0	0	0	0	0	0	0	0	0	0	0	0	0	1	NL329NL310	1	17	2.83321
AIDS Foundation_AMSTERDAM	medical	health	NL329	Bartimeus_ZEIST	medical	health	NL310	0	17	25	0	1	0	1		health		medical	2.83321	3.21888	AIDS Foundation	AMSTERDAM	Bartimeus	ZEIST	1	0	0	0	0	0	0	0	0	0	0	0	0	0	0	0	1	NL329NL310	1	425	6.05209
AIDS Foundation_AMSTERDAM	medical	health	NL329	BaseClear BV_LEIDEN	engineering	industry	NL337	0	17	7	0	0	0	0					2.83321	1.94591	AIDS Foundation	AMSTERDAM	BaseClear BV	LEIDEN	0	0	0	0	0	0	0	0	0	0	1	0	0	0	0	0	0	NL329NL337	1	119	4.77912
AIDS Foundation_AMSTERDAM	medical	health	NL329	Benchmarking Mental Health Care Foundation_BILTHOVEN	medical	health	NL310	0	17	16	0	1	0	1		health		medical	2.83321	2.77259	AIDS Foundation	AMSTERDAM	Benchmarking Mental Health Care Foundation	BILTHOVEN	1	0	0	0	0	0	0	0	0	0	0	0	0	0	0	0	1	NL329NL310	1	272	5.6058
AIDS Foundation_AMSTERDAM	medical	health	NL329	Beneficial Microbes Consultancy_WAGENINGEN	medical	industry	NL221	0	17	5	0	0	0	1				medical	2.83321	1.60944	AIDS Foundation	AMSTERDAM	Beneficial Microbes Consultancy	WAGENINGEN	0	0	0	0	0	0	0	0	0	0	1	0	0	0	0	0	1	NL329NL221	0	85	4.44265
AIDS Foundation_AMSTERDAM	medical	health	NL329	Bergman_AMSTERDAM	medical	health	NL329	0	17	11	1	1	0	1	NL329	health		medical	2.83321	2.3979	AIDS Foundation	AMSTERDAM	Bergman	AMSTERDAM	1	0	0	0	0	0	0	0	0	0	0	0	0	0	0	0	1	NL329NL329	0	187	5.23111
AIDS Foundation_AMSTERDAM	medical	health	NL329	Bergman_GRONINGEN	medical	health	NL113	0	17	4	0	1	0	1		health		medical	2.83321	1.38629	AIDS Foundation	AMSTERDAM	Bergman	GRONINGEN	1	0	0	0	0	0	0	0	0	0	0	0	0	0	0	0	1	NL329NL113	0	68	4.21951
AIDS Foundation_AMSTERDAM	medical	health	NL329	Bergman_HEERENVEEN	medical	health	NL126	0	17	6	0	1	0	1		health		medical	2.83321	1.79176	AIDS Foundation	AMSTERDAM	Bergman	HEERENVEEN	1	0	0	0	0	0	0	0	0	0	0	0	0	0	0	0	1	NL329NL126	0	102	4.62497
AIDS Foundation_AMSTERDAM	medical	health	NL329	Bergman_NAARDEN	medical	health	NL327	0	17	15	0	1	0	1		health		medical	2.83321	2.70805	AIDS Foundation	AMSTERDAM	Bergman	NAARDEN	1	0	0	0	0	0	0	0	0	0	0	0	0	0	0	0	1	NL329NL327	1	255	5.54126
AIDS Foundation_AMSTERDAM	medical	health	NL329	Bergman_RIJSWIJK	medical	health	NL332	0	17	2	0	1	0	1		health		medical	2.83321	0.693147	AIDS Foundation	AMSTERDAM	Bergman	RIJSWIJK	1	0	0	0	0	0	0	0	0	0	0	0	0	0	0	0	1	NL329NL332	0	34	3.52636
AIDS Foundation_AMSTERDAM	medical	health	NL329	Bergman_ZWOLLE	medical	health	NL211	0	17	4	0	1	0	1		health		medical	2.83321	1.38629	AIDS Foundation	AMSTERDAM	Bergman	ZWOLLE	1	0	0	0	0	0	0	0	0	0	0	0	0	0	0	0	1	NL329NL211	0	68	4.21951
AIDS Foundation_AMSTERDAM	medical	health	NL329	Bernhoven Ziekenhuis_UDEN	medical	health	NL413	0	17	45	0	1	0	1		health		medical	2.83321	3.80666	AIDS Foundation	AMSTERDAM	Bernhoven Ziekenhuis	UDEN	1	0	0	0	0	0	0	0	0	0	0	0	0	0	0	0	1	NL329NL413	0	765	6.63988
AIDS Foundation_AMSTERDAM	medical	health	NL329	Biomedical Primate Research Centre_RIJSWIJK	medical	health	NL332	0	17	98	0	1	0	1		health		medical	2.83321	4.58497	AIDS Foundation	AMSTERDAM	Biomedical Primate Research Centre	RIJSWIJK	1	0	0	0	0	0	0	0	0	0	0	0	0	0	0	0	1	NL329NL332	0	1666	7.41818
AIDS Foundation_AMSTERDAM	medical	health	NL329	Birdlife Netherlands_ZEIST	other	culture	NL310	0	17	1	0	0	0	0					2.83321	0	AIDS Foundation	AMSTERDAM	Birdlife Netherlands	ZEIST	0	0	0	0	0	0	0	0	0	0	0	0	0	0	0	0	0	NL329NL310	1	17	2.83321
AIDS Foundation_AMSTERDAM	medical	health	NL329	Bone Marrow Donors Worldwide Foundation_LEIDEN	medical	health	NL337	0	17	2	0	1	0	1		health		medical	2.83321	0.693147	AIDS Foundation	AMSTERDAM	Bone Marrow Donors Worldwide Foundation	LEIDEN	1	0	0	0	0	0	0	0	0	0	0	0	0	0	0	0	1	NL329NL337	1	34	3.52636
AIDS Foundation_AMSTERDAM	medical	health	NL329	Boston Science Nederland BV_NIEUWEGEIN	medical	industry	NL310	0	17	2	0	0	0	1				medical	2.83321	0.693147	AIDS Foundation	AMSTERDAM	Boston Science Nederland BV	NIEUWEGEIN	0	0	0	0	0	0	0	0	0	0	1	0	0	0	0	0	1	NL329NL310	1	34	3.52636
AIDS Foundation_AMSTERDAM	medical	health	NL329	Brain Innovation BV_MAASTRICHT	medical	industry	NL423	0	17	8	0	0	0	1				medical	2.83321	2.07944	AIDS Foundation	AMSTERDAM	Brain Innovation BV	MAASTRICHT	0	0	0	0	0	0	0	0	0	0	1	0	0	0	0	0	1	NL329NL423	0	136	4.91265
AIDS Foundation_AMSTERDAM	medical	health	NL329	Brainclinics Foundation_NIJMEGEN	medical	health	NL226	0	17	1	0	1	0	1		health		medical	2.83321	0	AIDS Foundation	AMSTERDAM	Brainclinics Foundation	NIJMEGEN	1	0	0	0	0	0	0	0	0	0	0	0	0	0	0	0	1	NL329NL226	0	17	2.83321
AIDS Foundation_AMSTERDAM	medical	health	NL329	Brains On Line BV_GRONINGEN	medical	industry	NL113	0	17	8	0	0	0	1				medical	2.83321	2.07944	AIDS Foundation	AMSTERDAM	Brains On Line BV	GRONINGEN	0	0	0	0	0	0	0	0	0	0	1	0	0	0	0	0	1	NL329NL113	0	136	4.91265
AIDS Foundation_AMSTERDAM	medical	health	NL329	Brocacef Hospital Pharmacy_MAARSSEN	medical	health	NL310	0	17	5	0	1	0	1		health		medical	2.83321	1.60944	AIDS Foundation	AMSTERDAM	Brocacef Hospital Pharmacy	MAARSSEN	1	0	0	0	0	0	0	0	0	0	0	0	0	0	0	0	1	NL329NL310	1	85	4.44265
AIDS Foundation_AMSTERDAM	medical	health	NL329	Bureau Waardenburg BV_CULEMBORG	engineering	industry	NL224	0	17	17	0	0	0	0					2.83321	2.83321	AIDS Foundation	AMSTERDAM	Bureau Waardenburg BV	CULEMBORG	0	0	0	0	0	0	0	0	0	0	1	0	0	0	0	0	0	NL329NL224	0	289	5.66643
AIDS Foundation_AMSTERDAM	medical	health	NL329	Burn Center_BEVERWIJK	medical	health	NL323	0	17	40	0	1	0	1		health		medical	2.83321	3.68888	AIDS Foundation	AMSTERDAM	Burn Center	BEVERWIJK	1	0	0	0	0	0	0	0	0	0	0	0	0	0	0	0	1	NL329NL323	1	680	6.52209
AIDS Foundation_AMSTERDAM	medical	health	NL329	CERTE_GRONINGEN	medical	health	NL113	0	17	24	0	1	0	1		health		medical	2.83321	3.17805	AIDS Foundation	AMSTERDAM	CERTE	GRONINGEN	1	0	0	0	0	0	0	0	0	0	0	0	0	0	0	0	1	NL329NL113	0	408	6.01127
AIDS Foundation_AMSTERDAM	medical	health	NL329	CIRO Center Expertise Chronic Organic Failure_HORN	medical	health	NL422	0	17	96	0	1	0	1		health		medical	2.83321	4.56435	AIDS Foundation	AMSTERDAM	CIRO Center Expertise Chronic Organic Failure	HORN	1	0	0	0	0	0	0	0	0	0	0	0	0	0	0	0	1	NL329NL422	0	1632	7.39756
AIDS Foundation_AMSTERDAM	medical	health	NL329	CITO_ARNHEM	other	pro	NL226	0	17	24	0	0	0	0					2.83321	3.17805	AIDS Foundation	AMSTERDAM	CITO	ARNHEM	0	0	0	0	0	0	1	0	0	0	0	0	0	0	0	0	0	NL329NL226	0	408	6.01127
AIDS Foundation_AMSTERDAM	medical	health	NL329	CITO_UTRECHT	other	pro	NL310	0	17	2	0	0	0	0					2.83321	0.693147	AIDS Foundation	AMSTERDAM	CITO	UTRECHT	0	0	0	0	0	0	1	0	0	0	0	0	0	0	0	0	0	NL329NL310	1	34	3.52636
AIDS Foundation_AMSTERDAM	medical	health	NL329	CONRISQ Group_ZETTEN	medical	health	NL226	0	17	6	0	1	0	1		health		medical	2.83321	1.79176	AIDS Foundation	AMSTERDAM	CONRISQ Group	ZETTEN	1	0	0	0	0	0	0	0	0	0	0	0	0	0	0	0	1	NL329NL226	0	102	4.62497
AIDS Foundation_AMSTERDAM	medical	health	NL329	Canisius-Wilhelmina Hospital_NIJMEGEN	medical	health	NL226	0	17	362	0	1	0	1		health		medical	2.83321	5.89164	AIDS Foundation	AMSTERDAM	Canisius-Wilhelmina Hospital	NIJMEGEN	1	0	0	0	0	0	0	0	0	0	0	0	0	0	0	0	1	NL329NL226	0	6154	8.72486
AIDS Foundation_AMSTERDAM	medical	health	NL329	Cardialysis BV_ROTTERDAM	medical	industry	NL33C	0	17	86	0	0	0	1				medical	2.83321	4.45435	AIDS Foundation	AMSTERDAM	Cardialysis BV	ROTTERDAM	0	0	0	0	0	0	0	0	0	0	1	0	0	0	0	0	1	NL329NL33C	0	1462	7.28756
AIDS Foundation_AMSTERDAM	medical	health	NL329	Catharina Ziekenhuis_EINDHOVEN	medical	health	NL414	0	17	668	0	1	0	1		health		medical	2.83321	6.50429	AIDS Foundation	AMSTERDAM	Catharina Ziekenhuis	EINDHOVEN	1	0	0	0	0	0	0	0	0	0	0	0	0	0	0	0	1	NL329NL414	0	11356	9.3375
AIDS Foundation_AMSTERDAM	medical	health	NL329	Central Committee on Treatment of Heroin Addicts CCBH_UTRECHT	medical	health	NL310	0	17	2	0	1	0	1		health		medical	2.83321	0.693147	AIDS Foundation	AMSTERDAM	Central Committee on Treatment of Heroin Addicts CCBH	UTRECHT	1	0	0	0	0	0	0	0	0	0	0	0	0	0	0	0	1	NL329NL310	1	34	3.52636
AIDS Foundation_AMSTERDAM	medical	health	NL329	Central Veterinary Institute_LELYSTAD	medical	health	NL230	0	17	53	0	1	0	1		health		medical	2.83321	3.97029	AIDS Foundation	AMSTERDAM	Central Veterinary Institute	LELYSTAD	1	0	0	0	0	0	0	0	0	0	0	0	0	0	0	0	1	NL329NL230	0	901	6.80351
AIDS Foundation_AMSTERDAM	medical	health	NL329	Centrum Wiskunde & Informatica (CWI)_AMSTERDAM	other	pro	NL329	0	17	294	1	0	0	0	NL329				2.83321	5.68358	AIDS Foundation	AMSTERDAM	Centrum Wiskunde & Informatica (CWI)	AMSTERDAM	0	0	0	0	0	0	1	0	0	0	0	0	0	0	0	0	0	NL329NL329	0	4998	8.51679
AIDS Foundation_AMSTERDAM	medical	health	NL329	Chrono Work BV_GRONINGEN	medical	industry	NL113	0	17	14	0	0	0	1				medical	2.83321	2.63906	AIDS Foundation	AMSTERDAM	Chrono Work BV	GRONINGEN	0	0	0	0	0	0	0	0	0	0	1	0	0	0	0	0	1	NL329NL113	0	238	5.47227
AIDS Foundation_AMSTERDAM	medical	health	NL329	CiMaas BV_MAASTRICHT	medical	industry	NL423	0	17	3	0	0	0	1				medical	2.83321	1.09861	AIDS Foundation	AMSTERDAM	CiMaas BV	MAASTRICHT	0	0	0	0	0	0	0	0	0	0	1	0	0	0	0	0	1	NL329NL423	0	51	3.93183
AIDS Foundation_AMSTERDAM	medical	health	NL329	Corbion BV_GORINCHEM	engineering	industry	NL33A	0	17	10	0	0	0	0					2.83321	2.30259	AIDS Foundation	AMSTERDAM	Corbion BV	GORINCHEM	0	0	0	0	0	0	0	0	0	0	1	0	0	0	0	0	0	NL329NL33A	0	170	5.1358
AIDS Foundation_AMSTERDAM	medical	health	NL329	Crucell Holland BV_LEIDEN	medical	industry	NL337	0	17	15	0	0	0	1				medical	2.83321	2.70805	AIDS Foundation	AMSTERDAM	Crucell Holland BV	LEIDEN	0	0	0	0	0	0	0	0	0	0	1	0	0	0	0	0	1	NL329NL337	1	255	5.54126
AIDS Foundation_AMSTERDAM	medical	health	NL329	Culgi BV_LEIDEN	engineering	industry	NL337	0	17	6	0	0	0	0					2.83321	1.79176	AIDS Foundation	AMSTERDAM	Culgi BV	LEIDEN	0	0	0	0	0	0	0	0	0	0	1	0	0	0	0	0	0	NL329NL337	1	102	4.62497
AIDS Foundation_AMSTERDAM	medical	health	NL329	Cultural Heritage Agency Netherlands_AMERSFOORT	other	culture	NL310	0	17	41	0	0	0	0					2.83321	3.71357	AIDS Foundation	AMSTERDAM	Cultural Heritage Agency Netherlands	AMERSFOORT	0	0	0	0	0	0	0	0	0	0	0	0	0	0	0	0	0	NL329NL310	1	697	6.54679
AIDS Foundation_AMSTERDAM	medical	health	NL329	DEMCON Advanced Mechatron BV_ENSCHEDE	engineering	industry	NL213	0	17	5	0	0	0	0					2.83321	1.60944	AIDS Foundation	AMSTERDAM	DEMCON Advanced Mechatron BV	ENSCHEDE	0	0	0	0	0	0	0	0	0	0	1	0	0	0	0	0	0	NL329NL213	0	85	4.44265
AIDS Foundation_AMSTERDAM	medical	health	NL329	DNV_GRONINGEN	engineering	industry	NL113	0	17	4	0	0	0	0					2.83321	1.38629	AIDS Foundation	AMSTERDAM	DNV	GRONINGEN	0	0	0	0	0	0	0	0	0	0	1	0	0	0	0	0	0	NL329NL113	0	68	4.21951
AIDS Foundation_AMSTERDAM	medical	health	NL329	DSM_DELFT	engineering	industry	NL333	0	17	67	0	0	0	0					2.83321	4.20469	AIDS Foundation	AMSTERDAM	DSM	DELFT	0	0	0	0	0	0	0	0	0	0	1	0	0	0	0	0	0	NL329NL333	0	1139	7.03791
AIDS Foundation_AMSTERDAM	medical	health	NL329	DSM_GELEEN	engineering	industry	NL423	0	17	112	0	0	0	0					2.83321	4.7185	AIDS Foundation	AMSTERDAM	DSM	GELEEN	0	0	0	0	0	0	0	0	0	0	1	0	0	0	0	0	0	NL329NL423	0	1904	7.55171
AIDS Foundation_AMSTERDAM	medical	health	NL329	DSM_ZWOLLE	engineering	industry	NL211	0	17	13	0	0	0	0					2.83321	2.56495	AIDS Foundation	AMSTERDAM	DSM	ZWOLLE	0	0	0	0	0	0	0	0	0	0	1	0	0	0	0	0	0	NL329NL211	0	221	5.39816
AIDS Foundation_AMSTERDAM	medical	health	NL329	Danone_UTRECHT	medical	industry	NL310	0	17	51	0	0	0	1				medical	2.83321	3.93183	AIDS Foundation	AMSTERDAM	Danone	UTRECHT	0	0	0	0	0	0	0	0	0	0	1	0	0	0	0	0	1	NL329NL310	1	867	6.76504
AIDS Foundation_AMSTERDAM	medical	health	NL329	De Hoogstraat Rehabilitation_UTRECHT	medical	health	NL310	0	17	97	0	1	0	1		health		medical	2.83321	4.57471	AIDS Foundation	AMSTERDAM	De Hoogstraat Rehabilitation	UTRECHT	1	0	0	0	0	0	0	0	0	0	0	0	0	0	0	0	1	NL329NL310	1	1649	7.40792
AIDS Foundation_AMSTERDAM	medical	health	NL329	De Viersprong_HALSTEREN	medical	health	NL411	0	17	4	0	1	0	1		health		medical	2.83321	1.38629	AIDS Foundation	AMSTERDAM	De Viersprong	HALSTEREN	1	0	0	0	0	0	0	0	0	0	0	0	0	0	0	0	1	NL329NL411	0	68	4.21951
AIDS Foundation_AMSTERDAM	medical	health	NL329	Delft University of Technology_DELFT	engineering	uni	NL333	0	17	6473	0	0	0	0					2.83321	8.7754	AIDS Foundation	AMSTERDAM	Delft University of Technology	DELFT	0	0	0	0	0	0	0	0	0	0	0	0	1	0	0	0	0	NL329NL333	0	110041	11.6086
AIDS Foundation_AMSTERDAM	medical	health	NL329	Deliflor Chrysanten BV_MAASDIJK	engineering	industry	NL333	0	17	3	0	0	0	0					2.83321	1.09861	AIDS Foundation	AMSTERDAM	Deliflor Chrysanten BV	MAASDIJK	0	0	0	0	0	0	0	0	0	0	1	0	0	0	0	0	0	NL329NL333	0	51	3.93183
[truncated: 194,293 more rows]
